# Supplementary material for: Object-directed behaviors and human-directed sociability are linked in free-ranging dog puppies
Source: iScience. 2025 Jul 29;28(9):113231. doi: 10.1016/j.isci.2025.113231 (PMC12396295; doi:10.1016/j.isci.2025.113231)
Supplement: Data S1. Complete statistical model outputs [file mmc1.xlsx]

## Sheet: interaction_predictive
3 weeks:	N=42
full_model<-glmmTMB(prop_interaction_social~prop_interaction_object+n_litter+(1|litter), data=data, family=beta_family(link = "logit"))
null_model<-glmmTMB(prop_interaction_social~n_litter+(1|litter), data=data, family=beta_family(link = "logit"))
	Df	AIC	BIC	logLik	deviance	Chisq	Chi Df	p-value
null_model	4	-44.2729	-37.3222	26.1364	-52.2729	NA	NA	NA
full_model	5	-56.2572	-47.5688	33.1286	-66.2572	13.9843	1	0.000184345
	Estimate	Std. Error	z-value	p-value
(Intercept)	-0.484	0.773	-0.626	0.531
prop_interaction_object	5.228	1.342	3.896	0
n_litter	-0.198	0.104	-1.905	0.057
	Df	AIC	LRT	p-value
<none>	NA	-56.257	NA	NA
prop_interaction_object	1	-44.273	13.984	0
n_litter	1	-55.26	2.997	0.083
5 weeks:	n=29
full_model<-glmmTMB(prop_interaction_social~prop_interaction_object+n_litter+(1|litter), data=data, family=beta_family(link = "logit"))
null_model<-glmmTMB(prop_interaction_social~n_litter+(1|litter), data=data, family=beta_family(link = "logit"))
	Df	AIC	BIC	logLik	deviance	Chisq	Chi Df	p-value
null_model	4	-9.03906	-3.56988	8.51953	-17.0391	NA	NA	NA
full_model	5	-7.34686	-0.510379	8.67343	-17.3469	0.307794	1	0.579037
	Estimate	Std. Error	z-value	p-value
(Intercept)	-0.057	2.018	-0.028	0.978
prop_interaction_object	-0.814	1.475	-0.552	0.581
n_litter	-0.064	0.307	-0.207	0.836
	Df	AIC	LRT	p-value
<none>	NA	-7.347	NA	NA
prop_interaction_object	1	-9.039	0.308	0.579
n_litter	1	-9.304	0.043	0.836

## Sheet: activity_predictive
3 weeks:	N=42
full_model<-glmmTMB(prop_activity_social~prop_activity_object+n_litter+(1|litter), data=data, family=beta_family(link = "logit"))
null_model<-glmmTMB(prop_activity_social~n_litter+(1|litter), data=data, family=beta_family(link = "logit"))
	Df	AIC	BIC	logLik	deviance	Chisq	Chi Df	p-value
null_model	4	-98.7819	-91.8312	53.3909	-106.782	NA	NA	NA
full_model	5	-101.077	-92.3886	55.5385	-111.077	4.29504	1	0.0382237
	Estimate	Std. Error	z-value	p-value
(Intercept)	1.79	1.204	1.487	0.137
prop_activity_object	1.312	0.618	2.125	0.034
n_litter	-0.119	0.147	-0.809	0.419
	Df	AIC	LRT	p-value
<none>	NA	-101.077	NA	NA
prop_activity_object	1	-98.782	4.295	0.038
n_litter	1	-102.983	0.094	0.76
5 weeks:	N=29
full_model<-glmmTMB(prop_activity_social~prop_activity_object+n_litter+(1|litter), data=data, family=beta_family(link = "logit"))
null_model<-glmmTMB(prop_activity_social~n_litter+(1|litter), data=data, family=beta_family(link = "logit"))
	Df	AIC	BIC	logLik	deviance	Chisq	Chi Df	p-value
null_model	4	-60.7481	-55.2789	34.374	-68.7481	NA	NA	NA
full_model	5	-58.9376	-52.1011	34.4688	-68.9376	0.189472	1	0.663357
	Estimate	Std. Error	z-value	p-value
(Intercept)	2.91	1.453	2.002	0.045
prop_activity_object	-0.381	0.881	-0.433	0.665
n_litter	-0.109	0.144	-0.759	0.448
	Df	AIC	LRT	p-value
<none>	NA	-58.938	NA	NA
prop_activity_object	1	-60.748	0.189	0.663
n_litter	1	-60.355	0.583	0.445

## Sheet: tail_wagging_predictive
3 weeks	N=42
full_model<-glmmTMB(prop_tail_wagging_social~prop_tail_wagging_object+n_litter+(1|litter), data=data, family=beta_family(link = "logit"))
null_model<-glmmTMB(prop_tail_wagging_social~n_litter+(1|litter), data=data, family=beta_family(link = "logit"))
	Df	AIC	BIC	logLik	deviance	Chisq	Chi Df	p-value
null_model	4	-54.5258	-47.6715	31.2629	-62.5258	NA	NA	NA
full_model	5	-63.9597	-55.3918	36.9798	-73.9597	11.4339	1	0.000721176
	Estimate	Std. Error	z-value	p-value
(Intercept)	-2.096	0.815	-2.571	0.01
prop_tail_wagging_object	22.714	6.376	3.562	0
n_litter	0.006	0.107	0.052	0.959
	Df	AIC	LRT	p-value
<none>	NA	-63.96	NA	NA
prop_tail_wagging_object	1	-54.526	11.434	0.001
n_litter	1	-65.957	0.003	0.959
5 weeks	n=29
full_model<-glmmTMB(prop_tail_wagging_social~prop_tail_wagging_object+n_litter+(1|litter), data=data, family=beta_family(link = "logit"))
null_model<-glmmTMB(prop_tail_wagging_social~n_litter+(1|litter), data=data, family=beta_family(link = "logit"))
	Df	AIC	BIC	logLik	deviance	Chisq	Chi Df	p-value
null_model	4	-40.7793	-35.3101	24.3896	-48.7793	NA	NA	NA
full_model	5	-38.7794	-31.943	24.3897	-48.7794	0.000155694	1	0.990044
	Estimate	Std. Error	z-value	p-value
(Intercept)	-1.036	1.746	-0.594	0.553
prop_tail_wagging_object	-0.092	7.362	-0.013	0.99
n_litter	-0.091	0.262	-0.346	0.729
	Df	AIC	LRT	p-value
<none>	NA	-38.779	NA	NA
prop_tail_wagging_object	1	-40.779	0	0.99
n_litter	1	-40.657	0.122	0.727

## Sheet: stress_predictive
3 weeks:	N=42
full_model<-glmmTMB(count_stress_social~count_stress_object+n_litter+(1|litter), data=data, family="poisson")
null_model<-glmmTMB(count_stress_social~n_litter+(1|litter), data=data, family="poisson")
	Df	AIC	BIC	logLik	deviance	Chisq	Chi Df	p-value
null_model	3	85.6325	90.8455	-39.8162	79.6325	NA	NA	NA
full_model	4	86.4003	93.351	-39.2001	78.4003	1.23221	1	0.266978
	Estimate	Std. Error	z-value	p-value
(Intercept)	-2.226	1.058	-2.104	0.035
count_stress_object	0.343	0.161	2.125	0.034
n_litter	0.159	0.133	1.192	0.233
	Df	AIC	LRT	p-value
<none>	NA	86.4	NA	NA
count_stress_object	1	85.632	1.232	0.267
n_litter	1	85.927	1.526	0.217
5 weeks:	N=29
full_model<-glmmTMB(count_stress_social~count_stress_object+n_litter+(1|litter), data=data, family="poisson")
null_model<-glmmTMB(count_stress_social~n_litter+(1|litter), data=data, family="poisson")
	Df	AIC	BIC	logLik	deviance	Chisq	Chi Df	p-value
null_model	3	117.693	121.795	-55.8465	111.693	NA	NA	NA
full_model	4	119.556	125.025	-55.7778	111.556	0.137335	1	0.710945
	Estimate	Std. Error	z-value	p-value
(Intercept)	0.9151	0.88451	1.03459	0.30086
count_stress_object	-0.03421	0.09515	-0.35957	0.71917
n_litter	-0.08531	0.13411	-0.63609	0.52472
	Df	AIC	LRT	p-value
<none>	NA	119.556	NA	NA
count_stress_object	1	117.693	0.13734	0.71094
n_litter	1	117.956	0.39992	0.52713

## Sheet: interaction_3sessions
full_model<-glmmTMB(prop_interaction~age*condition+n_litter+(1|litter/subject), data=data, family=beta_family(link = "logit"))
null_model<-glmmTMB(prop_interaction~n_litter+(1|litter/subject), data=data, family=beta_family(link = "logit"))
	Df	AIC	BIC	logLik	deviance	Chisq	Chi Df	p-value
null_model	5	-297.091	-280.237	153.545	-307.091	NA	NA	NA
full_model	10	-312.935	-279.229	166.467	-332.935	25.8444	5	9.56528e-05
	Df	AIC	LRT	p-value
<none>	NA	-312.935	NA	NA
n_litter	1	-314.725	0.209	0.647
age:condition	2	-306.688	10.247	0.006
	Estimate	Std. Error	z-value	p-value
(Intercept)	-1.414	0.62	-2.283	0.022
age_5weeks	-0.336	0.278	-1.211	0.226
age_7weeks	0.933	0.449	2.08	0.038
conditionsocial	0.499	0.216	2.312	0.021
n_litter	-0.038	0.082	-0.465	0.642
age_5weeks:conditionsocial	0.741	0.343	2.16	0.031
age_7weeks:conditionsocial	-0.808	0.463	-1.745	0.081
emmeans
contrast	age	estimate	SE	df	z.ratio	p.value
object - social	3weeks	-0.499308	0.215929	Inf	-2.31237	0.0207573
object - social	5weeks	-1.24059	0.273363	Inf	-4.53825	5.67229e-06
object - social	7weeks	0.309145	0.409902	Inf	0.754192	0.450734

## Sheet: activity_3sessions
full_model<-glmmTMB(prop_activity~age*condition+n_litter+(1|litter/subject), data=data, family=beta_family(link = "logit"))
null_model<-glmmTMB(prop_activity~n_litter+(1|litter/subject), data=data, family=beta_family(link = "logit"))
	Df	AIC	BIC	logLik	deviance	Chisq	Chi Df	p-value
null_model	5	-524.68	-507.827	267.34	-534.68	NA	NA	NA
full_model	10	-545.965	-512.259	282.983	-565.965	31.285	5	8.2283e-06
	Df	AIC	LRT	p-value
<none>	NA	-545.965	NA	NA
n_litter	1	-547.965	0.001	0.978
age:condition	2	-542.991	6.975	0.031
Estimate	Std. Error	z-value	p-value
(Intercept)	0.859	0.571	1.503	0.133
age_5weeks	0.346	0.276	1.253	0.21
age_7weeks	0.175	0.446	0.392	0.695
conditionsocial	1.137	0.233	4.876	0
n_litter	0.002	0.076	0.028	0.978
age_5weeks:conditionsocial	-0.548	0.343	-1.598	0.11
age_7weeks:conditionsocial	-1.186	0.471	-2.516	0.012
emmeans
contrast	age	estimate	SE	df	z.ratio	p.value
object - social	3weeks	-1.1367	0.233103	Inf	-4.87637	1.08055e-06
object - social	5weeks	-0.588668	0.259756	Inf	-2.26623	0.0234373
object - social	7weeks	0.0493831	0.407878	Inf	0.121073	0.903633

## Sheet: tail_wagging_3sessions
full_model<-glmmTMB(prop_tail_wagging~age*condition+n_litter+(1|litter/subject), data=data, family=beta_family(link = "logit"))
null_model<-glmmTMB(prop_tail_wagging~n_litter+(1|litter/subject), data=data, family=beta_family(link = "logit"))
	Df	AIC	BIC	logLik	deviance	Chisq	Chi Df	p-value
null_model	5	-761.862	-745.032	385.931	-771.862	NA	NA	NA
full_model	10	-780.137	-746.477	400.069	-800.137	28.2754	5	3.21539e-05
	Df	AIC	LRT	p-value
<none>	NA	-780.137	NA	NA
n_litter	1	-781.886	0.251	0.616
age:condition	2	-782.861	1.276	0.528
	Estimate	Std. Error	z-value	p-value
(Intercept)	-2.432	0.53	-4.586	0
age_5weeks	0.096	0.258	0.373	0.709
age_7weeks	0.573	0.421	1.361	0.174
conditionsocial	0.845	0.22	3.832	0
n_litter	-0.034	0.067	-0.506	0.613
age_5weeks:conditionsocial	0.138	0.323	0.425	0.67
age_7weeks:conditionsocial	-0.387	0.449	-0.861	0.389
reduced model:
reduced_model<-glmmTMB(prop_tail_wagging~age+condition+n_litter+(1|litter/subject), data=data, family=beta_family(link = "logit"))
	Df	AIC	LRT	p-value
<none>	NA	-782.861	NA	NA
age	2	-785.909	0.952	0.621
condition	1	-759.261	25.6	0
n_litter	1	-784.448	0.413	0.52
	Estimate	Std. Error	z-value	p-value
(Intercept)	-2.354	0.519	-4.538	0
age_5weeks	0.16	0.204	0.784	0.433
age_7weeks	0.245	0.268	0.916	0.36
conditionsocial	0.842	0.164	5.128	0
n_litter	-0.043	0.066	-0.65	0.515

## Sheet: stress_3sessions
full_model<-glmmTMB(count_stress~age*condition+n_litter+(1|litter/subject), data=data, family="poisson")
null_model<-glmmTMB(count_stress~n_litter+(1|litter/subject), data=data, family="poisson")
	Df	AIC	BIC	logLik	deviance	Chisq	Chi Df	p-value
null_model	4	623.84	637.322	-307.92	615.84	NA	NA	NA
full_model	9	611.412	641.748	-296.706	593.412	22.428	5	0.000434039
	Df	AIC	LRT	p-value
<none>	NA	611.412	NA	NA
n_litter	1	609.415	0.003	0.957
age:condition	2	612.427	5.015	0.081
	Estimate	Std. Error	z-value	p-value
(Intercept)	-0.576	0.757	-0.762	0.446
age_5weeks	0.648	0.313	2.07	0.038
age_7weeks	0.769	0.429	1.794	0.073
conditionsocial	-0.229	0.237	-0.965	0.335
n_litter	0.005	0.1	0.054	0.957
age_5weeks:conditionsocial	0.394	0.311	1.269	0.205
age_7weeks:conditionsocial	-0.48	0.425	-1.13	0.258
reduced_model<-glmmTMB(count_stress~age+condition+n_litter+(1|litter/subject), data=data, family="poisson")
	Df	AIC	LRT	p-value
<none>	NA	612.427	NA	NA
age	2	625.09	16.664	0
condition	1	610.95	0.523	0.47
n_litter	1	610.427	0.001	0.981
	Estimate	Std. Error	z-value	p-value
(Intercept)	-0.578	0.752	-0.768	0.442
age_5weeks	0.877	0.261	3.361	0.001
age_7weeks	0.378	0.327	1.157	0.247
conditionsocial	-0.101	0.14	-0.724	0.469
n_litter	-0.002	0.1	-0.024	0.981
emmeans
contrast	estimate	SE	df	z.ratio	p.value
age_3weeks - age_5weeks	-0.877031	0.260925	Inf	-3.36124	0.0022388
age_3weeks - age_7weeks	-0.378255	0.326887	Inf	-1.15715	0.478946
age_5weeks - age_7weeks	0.498775	0.211665	Inf	2.35643	0.0484104

## Sheet: interaction_consistency
3 weeks predictive of 5 weeks
full_model<-glmmTMB(prop_interaction_5weeks~prop_interaction_3weeks*condition+(1|subject/litter), data=data, family=beta_family(link = "logit"))
null_model<-glmmTMB(prop_interaction_5weeks~1+(1|subject/litter), data=data, family=beta_family(link = "logit"))
	Df	AIC	BIC	logLik	deviance	Chisq	Chi Df	p-value
null_model	4	-9.55494	-3.22086	8.77747	-17.5549	NA	NA	NA
full_model	7	-19.3769	-8.29228	16.6885	-33.3769	15.822	3	0.00123337
	Df	AIC	LRT	p-value
<none>	NA	-19.377	NA	NA
prop_interaction_3weeks:condition	1	-18.992	2.385	0.123
	Estimate	Std. Error	z-value	p-value
(Intercept)	-1.22	0.577	-2.114	0.034
prop_interaction_3weeks	-0.999	1.925	-0.519	0.604
conditionsocial	0.113	0.704	0.161	0.872
prop_interaction_3weeks:conditionsocial	3.311	2.136	1.55	0.121
reduced_model<-glmmTMB(prop_interaction_5weeks~prop_interaction_3weeks+condition+(1|subject/litter), data=data, family=beta_family(link = "logit"))
	Df	AIC	LRT	p-value
<none>	NA	-18.992	NA	NA
prop_interaction_3weeks	1	-16.636	4.356	0.037
condition	1	-12.984	8.008	0.005
	Estimate	Std. Error	z-value	p-value
(Intercept)	-1.944	0.396	-4.907	0
prop_interaction_3weeks	1.707	0.805	2.12	0.034
conditionsocial	1.079	0.367	2.94	0.003
5 weeks predictive of 7 weeks
full_model<-glmmTMB(prop_interaction_7weeks~prop_interaction_5weeks*condition+(1|subject/litter), data=data, family=beta_family(link = "logit"))
null_model<-glmmTMB(prop_interaction_7weeks~1+(1|subject/litter), data=data, family=beta_family(link = "logit"))
	Df	AIC	BIC	logLik	deviance	Chisq	Chi Df	p-value
null_model	4	-7.64236	-2.17318	7.82118	-15.6424	NA	NA	NA
full_model	7	-6.8401	2.73097	10.42	-20.8401	5.19774	3	0.157877
	Estimate	Std. Error	z-value	p-value
(Intercept)	-1.444	0.636	-2.268	0.023
prop_interaction_5weeks	0.973	2.164	0.45	0.653
conditionsocial	1.012	0.791	1.28	0.201
prop_interaction_5weeks:conditionsocial	-0.492	2.545	-0.193	0.847

## Sheet: activity_consistency
3 weeks predictive of 5 weeks
full_model<-glmmTMB(prop_activity_5weeks~prop_activity_3weeks*condition+(1|subject/litter), data=data, family=beta_family(link = "logit"))
null_model<-glmmTMB(prop_activity_5weeks~1+(1|subject/litter), data=data, family=beta_family(link = "logit"))
	Df	AIC	BIC	logLik	deviance	Chisq	Chi Df	p-value
null_model	4	-34.749	-28.415	21.3745	-42.749	NA	NA	NA
full_model	7	-42.6046	-31.52	28.3023	-56.6046	13.8555	3	0.00310852
	Estimate	Std. Error	z-value	p-value
(Intercept)	-1.014	0.66	-1.536	0.125
prop_activity_3weeks	2.405	0.871	2.76	0.006
conditionsocial	2.258	0.936	2.413	0.016
prop_activity_3weeks:conditionsocial	-1.785	1.147	-1.556	0.12
	Df	AIC	LRT	p-value
<none>	NA	-42.605	NA	NA
prop_activity_3weeks:condition	1	-42.161	2.444	0.118
reduced_model<-glmmTMB(prop_activity_5weeks~prop_activity_3weeks+condition+(1|subject/litter), data=data, family=beta_family(link = "logit"))
	Estimate	Std. Error	z-value	p-value
(Intercept)	-0.285	0.467	-0.611	0.541
prop_activity_3weeks	1.361	0.562	2.423	0.015
conditionsocial	0.904	0.351	2.578	0.01
	Df	AIC	LRT	p-value
<none>	NA	-42.161	NA	NA
prop_activity_3weeks	1	-38.879	5.281	0.022
condition	1	-38.068	6.093	0.014
5 weeks predictive of 7 weeks
full_model<-glmmTMB(prop_activity_7weeks~prop_activity_5weeks*condition+(1|subject/litter), data=data, family=beta_family(link = "logit"))
null_model<-glmmTMB(prop_activity_7weeks~1+(1|subject/litter), data=data, family=beta_family(link = "logit"))
	Df	AIC	BIC	logLik	deviance	Chisq	Chi Df	p-value
null_model	4	-33.7336	-28.2645	20.8668	-41.7336	NA	NA	NA
full_model	7	-30.1667	-20.5957	22.0834	-44.1667	2.43311	3	0.487502
Estimate	Std. Error	z-value	p-value
(Intercept)	-3.133	2.968	-1.056	0.291
prop_activity_5weeks	4.801	3.16	1.519	0.129
conditionsocial	3.668	3.296	1.113	0.266
prop_activity_5weeks:conditionsocial	-3.63	3.593	-1.01	0.312
Df	AIC	LRT	p-value
<none>	NA	-30.167	NA	NA
prop_activity_5weeks:condition	1	-31.173	0.993	0.319

[truncated: 2 more sheets: tail_wagging_consistency, stress_consistency]
