# Supplementary material for: Object-directed behaviors and human-directed sociability are linked in free-ranging dog puppies
Source: iScience. 2025 Jul 29;28(9):113231. doi: 10.1016/j.isci.2025.113231 (PMC12396295; doi:10.1016/j.isci.2025.113231)
Supplement: Data S2. Raw data [file mmc2.xlsx]

## Sheet: legend
variable label	definition	label in the manuscript
subject	ID puppy	identity of the subject
litter	ID litter	identity of the litter
session	age : 1=3 weeks, 2=5 weeks, 3=7 weeks	age
id_object	ID object	identity of the object stimulus
puppy_tested	whether the puppy participated in the session, answer yes=1, no=0	NA
n_litter	number of puppies in the litter	number of puppies in the litter
sex	sex	sex
prop_duration_touch_object	proportion of the duration for which the puppy interacts with the object	Interaction with stimulus
prop_duration_tw_object	proportion of the duration for which the puppy tail-wags towards the object	Tail wagging
prop_active_object	proportion of the duration for which the puppy was active during the test with the object	Activity
n_bodyshake_object	Count of head-body shakes during the object test	Head/body shaking
n_scratching_object	Count of scratching events during the object test	Scratching
n_selfgrooming_object	Count of self-grooming events during the object test	Self-grooming
n_snoutlick_object	Count of nose-lips licks during the object test	Nose/lips licking
n_tot_startle_object	Count of startle events during the object test	Startle
n_yawn_object	Count of yawns during the object test	Yawning
n_stress_object	Count of stress-related behaviours during the object test	Stress-related behaviour
prop_duration_touch_social	proportion of the duration for which the puppy interacts with the human	Interaction with stimulus
prop_duration_tw_social	proportion of the duration for which the puppy tail-wags towards the human	Tail wagging
prop_active_social	proportion of the duration for which the puppy was active during the test with the human	Activity
n_bodyshake_social	Count of head-body shakes during the social test	Head/body shaking
n_scratching_social	Count of scratching events during the social test	Scratching
n_selfgrooming_social	Count of self-grooming events during the social test	Self-grooming
n_snoutlick_social	Count of nose-lips licks during the social test	Nose/lips licking
n_tot_startle_social	Count of startle events during the social test	Startle
n_yawn_social	Count of yawns during the social test	Yawning
n_stress_social	Count of stress-related behaviours during the social test	Stress-related behaviour
test	type of test: object or social	condition
prop_duration_touch_1	proportion of the duration for which the puppy interacts with the stimulus at 3 weeks	Interaction with stimulus
prop_duration_tw_1	proportion of the duration for which the puppy tail-wags towards the stimulus at 3 weeks	Tail wagging
prop_active_1	proportion of the duration for which the puppy was active during the test with the stimulus at 3 weeks	Activity
n_bodyshake_1	Count of head-body shakes at 3 weeks	Head/body shaking
n_scratching_1	Count of scratching events at 3 weeks	Scratching
n_selfgrooming_1	Count of self-grooming events at 3 weeks	Self-grooming
n_snoutlicks_1	Count of nose-lips licks at 3 weeks	Nose/lips licking
n_tot_startles_1	Count of startle events at 3 weeks	Startle
n_yawn_1	Count of yawns at 3 weeks	Yawning
n_stress_1	Count of stress-related behaviours at 3 weeks	Stress-related behaviour
prop_duration_touch_2	proportion of the duration for which the puppy interacts with the stimulus at 5 weeks	Interaction with stimulus
prop_duration_tw_2	proportion of the duration for which the puppy tail-wags towards the stimulus at 5 weeks	Tail wagging
prop_active_2	proportion of the duration for which the puppy was active during the test with the stimulus at 5 weeks	Activity
n_bodyshake_2	Count of head-body shakes at 5 weeks	Head/body shaking
n_scratching_2	Count of scratching events at 5 weeks	Scratching
n_selfgrooming_2	Count of self-grooming events at 5 weeks	Self-grooming
n_snoutlick_2	Count of nose-lips licks at 5 weeks	Nose/lips licking
n_tot_startle_2	Count of startle events at 5 weeks	Startle
n_yawn_2	Count of yawns at 5 weeks	Yawning
n_stress_2	Count of stress-related behaviours at 5 weeks	Stress-related behaviour
prop_duration_touch_3	proportion of the duration for which the puppy interacts with the stimulus at 7 weeks	Interaction with stimulus
prop_duration_tw_3	proportion of the duration for which the puppy tail-wags towards the stimulus at 7 weeks	Tail wagging
prop_active_3	proportion of the duration for which the puppy was active during the test with the stimulus at 7 weeks	Activity
n_bodyshake_3	Count of head-body shakes at 7 weeks	Head/body shaking
n_scratching_3	Count of scratching events at 7 weeks	Scratching
n_selfgrooming_3	Count of self-grooming events at 7 weeks	Self-grooming
n_snoutlick_3	Count of nose-lips licks at 7 weeks	Nose/lips licking
n_tot_startle_3	Count of startle events at 7 weeks	Startle
n_yawn_3	Count of yawns at 7 weeks	Yawning
n_stress_3	Count of stress-related behaviours at 7 weeks	Stress-related behaviour
prop_duration_touch	proportion of the duration for which the puppy interacts with the stimulus	Interaction with stimulus
prop_duration_tw	proportion of the duration for which the puppy tail-wags towards the stimulus	Tail wagging
prop_active	proportion of the duration for which the puppy was active during the test with the stimulus	Activity
n_bodyshake	Count of head-body shakes	Head/body shaking
n_scratching	Count of scratching events	Scratching
n_selfgrooming	Count of self-grooming events	Self-grooming
n_snoutlick	Count of nose-lips licks	Nose/lips licking
n_tot_startle	Count of startle events	Startle
n_yawn	Count of yawns	Yawning
n_stress	Count of stress-related behaviours	Stress-related behaviour

## Sheet: dataset_consistency
subject	litter	test	id_object	n_litter	sex	prop_duration_touch_1	prop_duration_tw_1	prop_active_1	n_bodyshake_1	n_scratching_1	n_selfgrooming_1	n_snoutlicks_1	n_tot_startles_1	n_yawn_1	n_stress_1	prop_duration_touch_2	prop_duration_tw_2	prop_active_2	n_bodyshake_2	n_scratching_2	n_selfgrooming_2	n_snoutlick_2	n_tot_startle_2	n_yawn_2	n_stress_2	prop_duration_touch_3	prop_duration_tw_3	prop_active_3	n_bodyshake_3	n_scratching_3	n_selfgrooming_3	n_snoutlick_3	n_tot_startle_3	n_yawn_3	n_stress_3
puppy_1_dobby	dobby	object	red_bucket	8	f	0	NA	0.252828	0	0	0	0	0	2	2	NA	NA	NA	NA	NA	NA	NA	NA	NA	NA	NA	NA	NA	NA	NA	NA	NA	NA	NA	NA
puppy_1_dobby	dobby	social	NA	8	f	0.06668	0	1	0	0	2	0	0	0	2	NA	NA	NA	NA	NA	NA	NA	NA	NA	NA	NA	NA	NA	NA	NA	NA	NA	NA	NA	NA
puppy_2_dobby	dobby	object	red_bucket	8	m	0.0262862	0	0.572799	0	0	0	0	0	0	0	NA	NA	NA	NA	NA	NA	NA	NA	NA	NA	NA	NA	NA	NA	NA	NA	NA	NA	NA	NA
puppy_2_dobby	dobby	social	NA	8	NA	NA	NA	NA	NA	NA	NA	NA	NA	NA	NA	NA	NA	NA	NA	NA	NA	NA	NA	NA	NA	NA	NA	NA	NA	NA	NA	NA	NA	NA	NA
puppy_3_dobby	dobby	object	red_bucket	8	m	0	0	0.621184	2	0	0	1	0	1	3	NA	NA	NA	NA	NA	NA	NA	NA	NA	NA	NA	NA	NA	NA	NA	NA	NA	NA	NA	NA
puppy_3_dobby	dobby	social	NA	8	m	0	0	0.817227	0	1	0	0	0	1	2	NA	NA	NA	NA	NA	NA	NA	NA	NA	NA	NA	NA	NA	NA	NA	NA	NA	NA	NA	NA
puppy_4_dobby	dobby	object	red_bucket	8	m	0	0	0.0743503	0	1	0	0	0	1	2	NA	NA	NA	NA	NA	NA	NA	NA	NA	NA	NA	NA	NA	NA	NA	NA	NA	NA	NA	NA
puppy_4_dobby	dobby	social	NA	8	m	0	0	0.726957	0	0	0	0	0	1	1	NA	NA	NA	NA	NA	NA	NA	NA	NA	NA	NA	NA	NA	NA	NA	NA	NA	NA	NA	NA
puppy_5_dobby	dobby	object	red_bucket	8	NA	0.135625	0.0315572	0.421806	0	0	0	0	0	0	0	NA	NA	NA	NA	NA	NA	NA	NA	NA	NA	NA	NA	NA	NA	NA	NA	NA	NA	NA	NA
puppy_5_dobby	dobby	social	NA	8	NA	0.087159	0	1	1	0	1	0	0	0	2	NA	NA	NA	NA	NA	NA	NA	NA	NA	NA	NA	NA	NA	NA	NA	NA	NA	NA	NA	NA
puppy_6_dobby	dobby	object	red_bucket	8	m	0	0	0.0707078	0	0	0	0	0	0	0	NA	NA	NA	NA	NA	NA	NA	NA	NA	NA	NA	NA	NA	NA	NA	NA	NA	NA	NA	NA
puppy_6_dobby	dobby	social	NA	8	m	0	0	0.413877	0	0	0	0	0	0	0	NA	NA	NA	NA	NA	NA	NA	NA	NA	NA	NA	NA	NA	NA	NA	NA	NA	NA	NA	NA
puppy_7_dobby	dobby	object	red_bucket	8	m	0	0	0.93477	1	1	2	0	0	0	4	NA	NA	NA	NA	NA	NA	NA	NA	NA	NA	NA	NA	NA	NA	NA	NA	NA	NA	NA	NA
puppy_7_dobby	dobby	social	NA	8	m	0	0	1	0	0	0	0	0	0	0	NA	NA	NA	NA	NA	NA	NA	NA	NA	NA	NA	NA	NA	NA	NA	NA	NA	NA	NA	NA
puppy_8_dobby	dobby	object	red_bucket	8	m	0	0	0	0	0	0	0	0	0	0	NA	NA	NA	NA	NA	NA	NA	NA	NA	NA	NA	NA	NA	NA	NA	NA	NA	NA	NA	NA
puppy_8_dobby	dobby	social	NA	8	m	0	0	1	0	0	0	0	0	0	0	NA	NA	NA	NA	NA	NA	NA	NA	NA	NA	NA	NA	NA	NA	NA	NA	NA	NA	NA	NA
puppy_9_dobby	dobby	object	red_bucket	8	NA	NA	NA	NA	NA	NA	NA	NA	NA	NA	NA	NA	NA	NA	NA	NA	NA	NA	NA	NA	NA	NA	NA	NA	NA	NA	NA	NA	NA	NA	NA
puppy_9_dobby	dobby	social	NA	8	NA	NA	NA	NA	NA	NA	NA	NA	NA	NA	NA	NA	NA	NA	NA	NA	NA	NA	NA	NA	NA	NA	NA	NA	NA	NA	NA	NA	NA	NA	NA
puppy_1_lumos	lumos	object	white_bucket	9	f	0.484048	0	0.935706	0	0	0	0	0	0	0	0.146671	0.134224	0.272483	0	0	0	0	0	0	0	NA	NA	NA	NA	NA	NA	NA	NA	NA	NA
puppy_1_lumos	lumos	social	NA	9	f	0.570771	0.328084	0.898987	0	0	0	0	0	0	0	NA	NA	NA	NA	NA	NA	NA	NA	NA	NA	NA	NA	NA	NA	NA	NA	NA	NA	NA	NA
puppy_2_lumos	lumos	object	white_bucket	9	f	0.256237	0.100761	0.677961	0	0	0	0	0	0	0	0.0151095	0.0367091	0.314061	0	0	0	0	0	0	0	NA	NA	NA	NA	NA	NA	NA	NA	NA	NA
puppy_2_lumos	lumos	social	NA	9	f	0.703065	0.856099	1	0	0	0	0	0	0	0	0.966613	0.677217	1	0	0	0	0	0	0	0	NA	NA	NA	NA	NA	NA	NA	NA	NA	NA
puppy_3_lumos	lumos	object	white_bucket	9	f	0.194255	0	0.30486	0	0	0	0	0	0	0	0.0805091	0	0.378489	0	0	0	0	0	0	0	NA	NA	NA	NA	NA	NA	NA	NA	NA	NA
puppy_3_lumos	lumos	social	NA	9	NA	NA	NA	NA	NA	NA	NA	NA	NA	NA	NA	NA	NA	NA	NA	NA	NA	NA	NA	NA	NA	NA	NA	NA	NA	NA	NA	NA	NA	NA	NA
puppy_4_lumos	lumos	object	white_bucket	9	f	0.407216	0.0750298	0.908479	0	0	0	0	0	0	0	0.00358313	0	0.299533	0	0	0	0	0	0	0	NA	NA	NA	NA	NA	NA	NA	NA	NA	NA
puppy_4_lumos	lumos	social	NA	9	f	0.355321	0.785262	1	0	0	0	0	0	0	0	0.836987	0.817863	1	0	0	0	0	0	0	0	NA	NA	NA	NA	NA	NA	NA	NA	NA	NA
puppy_5_lumos	lumos	object	white_bucket	9	NA	0.287528	0	0.649141	0	0	0	0	0	0	0	0	0	0.348367	0	0	0	0	0	0	0	NA	NA	NA	NA	NA	NA	NA	NA	NA	NA
puppy_5_lumos	lumos	social	NA	9	NA	0.314623	0.318417	0.87311	1	0	0	0	0	0	1	0.162187	0.0616976	0.446699	0	0	0	0	0	0	0	NA	NA	NA	NA	NA	NA	NA	NA	NA	NA
puppy_6_lumos	lumos	object	white_bucket	9	m	0.0717133	0	0.39254	0	0	0	0	0	0	0	0.174691	0	0.415315	0	0	0	0	0	0	0	NA	NA	NA	NA	NA	NA	NA	NA	NA	NA
puppy_6_lumos	lumos	social	NA	9	m	0.212307	0	1	0	0	0	0	0	0	0	NA	NA	NA	NA	NA	NA	NA	NA	NA	NA	NA	NA	NA	NA	NA	NA	NA	NA	NA	NA
puppy_7_lumos	lumos	object	white_bucket	9	m	0.108706	0	0.263462	0	0	0	0	0	0	0	0.013114	0	0.498042	0	0	0	0	0	0	0	NA	NA	NA	NA	NA	NA	NA	NA	NA	NA
puppy_7_lumos	lumos	social	NA	9	m	0	0	0.692905	0	0	0	0	0	0	0	0.504575	0.105669	0.766776	0	0	0	0	0	0	0	NA	NA	NA	NA	NA	NA	NA	NA	NA	NA
puppy_8_lumos	lumos	object	white_bucket	9	f	0.256806	0.0366861	0.820402	0	0	0	0	0	0	0	0.23237	0.105724	0.875988	0	0	0	0	0	0	0	NA	NA	NA	NA	NA	NA	NA	NA	NA	NA
puppy_8_lumos	lumos	social	NA	9	f	0.469657	0.850759	1	0	0	0	0	0	0	0	NA	NA	NA	NA	NA	NA	NA	NA	NA	NA	NA	NA	NA	NA	NA	NA	NA	NA	NA	NA
puppy_9_lumos	lumos	object	white_bucket	9	f	0.331595	0	0.679055	0	0	0	0	0	0	0	0	0	0.566897	0	0	0	0	0	0	0	NA	NA	NA	NA	NA	NA	NA	NA	NA	NA
puppy_9_lumos	lumos	social	NA	9	f	0.439015	0.531419	0.906066	0	0	0	0	0	0	0	0.447516	0.427488	1	0	0	2	0	0	0	2	NA	NA	NA	NA	NA	NA	NA	NA	NA	NA
puppy_1_mabri	mabri	object	white_bucket	6	m	0.035	0.0241633	0.934227	0	0	0	0	0	0	0	NA	NA	NA	NA	NA	NA	NA	NA	NA	NA	NA	NA	NA	NA	NA	NA	NA	NA	NA	NA
puppy_1_mabri	mabri	social	NA	6	m	0.749979	0.763088	1	1	0	1	0	0	0	2	NA	NA	NA	NA	NA	NA	NA	NA	NA	NA	NA	NA	NA	NA	NA	NA	NA	NA	NA	NA
puppy_2_mabri	mabri	object	white_bucket	6	m	0.0229081	0.0229081	0.723116	0	0	1	0	0	1	2	NA	NA	NA	NA	NA	NA	NA	NA	NA	NA	0.12865	0.0142057	0.408519	0	0	0	0	0	0	0
puppy_2_mabri	mabri	social	NA	6	m	0.43166	0.429937	0.723139	0	0	1	0	0	0	1	0.952945	0.791094	0.961316	0	0	0	0	0	1	1	0.158283	0.15326	0.845823	0	1	0	0	0	0	1
puppy_3_mabri	mabri	object	white_bucket	6	NA	NA	NA	NA	NA	NA	NA	NA	NA	NA	NA	NA	NA	NA	NA	NA	NA	NA	NA	NA	NA	0.806957	0.0900133	0.960277	0	0	2	0	0	0	2
puppy_3_mabri	mabri	social	NA	6	f	0.379998	0.398082	0.775204	0	0	0	0	0	0	0	0.324764	0.313845	0.66428	0	0	0	0	0	0	0	0.571675	0.521556	0.9438	0	0	0	0	0	0	0
puppy_4_mabri	mabri	object	white_bucket	6	m	0.00622354	0	0.998245	0	0	0	0	0	0	0	NA	NA	NA	NA	NA	NA	NA	NA	NA	NA	0.0827093	0.0459492	0.410776	0	0	1	0	0	0	1
puppy_4_mabri	mabri	social	NA	6	NA	NA	NA	NA	NA	NA	NA	NA	NA	NA	NA	0.231302	0.152501	0.865502	1	0	0	0	0	0	1	0.688065	0.603951	0.897844	1	0	0	0	0	0	1
puppy_5_mabri	mabri	object	white_bucket	6	NA	NA	NA	NA	NA	NA	NA	NA	NA	NA	NA	0.0118013	0	0.263263	0	1	0	0	0	0	1	NA	NA	NA	NA	NA	NA	NA	NA	NA	NA
puppy_5_mabri	mabri	social	NA	6	f	0.128317	0.109608	0.69972	1	0	0	0	0	0	1	NA	NA	NA	NA	NA	NA	NA	NA	NA	NA	NA	NA	NA	NA	NA	NA	NA	NA	NA	NA
puppy_6_mabri	mabri	object	white_bucket	6	m	0.0688041	0	1	0	0	0	0	0	0	0	0.0574025	0	1	0	0	0	0	0	0	0	NA	NA	NA	NA	NA	NA	NA	NA	NA	NA
puppy_6_mabri	mabri	social	NA	6	m	0.190617	0.212492	0.632707	0	0	0	0	0	0	0	0.187114	0.190442	0.770104	1	0	0	0	0	0	1	NA	NA	NA	NA	NA	NA	NA	NA	NA	NA
puppy_7_mabri	mabri	object	white_bucket	6	NA	NA	NA	NA	NA	NA	NA	NA	NA	NA	NA	NA	NA	NA	NA	NA	NA	NA	NA	NA	NA	NA	NA	NA	NA	NA	NA	NA	NA	NA	NA
puppy_7_mabri	mabri	social	NA	6	NA	NA	NA	NA	NA	NA	NA	NA	NA	NA	NA	NA	NA	NA	NA	NA	NA	NA	NA	NA	NA	NA	NA	NA	NA	NA	NA	NA	NA	NA	NA
puppy_8_mabri	mabri	object	white_bucket	6	NA	NA	NA	NA	NA	NA	NA	NA	NA	NA	NA	NA	NA	NA	NA	NA	NA	NA	NA	NA	NA	NA	NA	NA	NA	NA	NA	NA	NA	NA	NA
puppy_8_mabri	mabri	social	NA	6	NA	NA	NA	NA	NA	NA	NA	NA	NA	NA	NA	NA	NA	NA	NA	NA	NA	NA	NA	NA	NA	NA	NA	NA	NA	NA	NA	NA	NA	NA	NA
puppy_9_mabri	mabri	object	white_bucket	6	NA	NA	NA	NA	NA	NA	NA	NA	NA	NA	NA	NA	NA	NA	NA	NA	NA	NA	NA	NA	NA	NA	NA	NA	NA	NA	NA	NA	NA	NA	NA
puppy_9_mabri	mabri	social	NA	6	NA	NA	NA	NA	NA	NA	NA	NA	NA	NA	NA	NA	NA	NA	NA	NA	NA	NA	NA	NA	NA	NA	NA	NA	NA	NA	NA	NA	NA	NA	NA
puppy_1_mamba	mamba	object	NA	NA	NA	NA	NA	NA	NA	NA	NA	NA	NA	NA	NA	NA	NA	NA	NA	NA	NA	NA	NA	NA	NA	0.05459	0	0.306572	0	0	0	0	0	0	0
puppy_1_mamba	mamba	social	NA	NA	NA	NA	NA	NA	NA	NA	NA	NA	NA	NA	NA	0.37737	0	1	0	6	0	0	0	1	7	NA	NA	NA	NA	NA	NA	NA	NA	NA	NA
puppy_2_mamba	mamba	object	NA	NA	NA	NA	NA	NA	NA	NA	NA	NA	NA	NA	NA	0.0338803	0	0.34696	1	2	0	0	0	0	3	NA	NA	NA	NA	NA	NA	NA	NA	NA	NA
puppy_2_mamba	mamba	social	NA	NA	NA	NA	NA	NA	NA	NA	NA	NA	NA	NA	NA	0.972244	0	1	1	1	0	0	0	1	3	NA	NA	NA	NA	NA	NA	NA	NA	NA	NA
puppy_3_mamba	mamba	object	NA	NA	NA	NA	NA	NA	NA	NA	NA	NA	NA	NA	NA	0.144018	0	1	0	3	2	0	0	1	6	0.294149	0.274804	0.455263	0	2	2	0	0	0	4
puppy_3_mamba	mamba	social	NA	NA	NA	NA	NA	NA	NA	NA	NA	NA	NA	NA	NA	0.936127	0	1	1	0	0	0	0	0	1	NA	NA	NA	NA	NA	NA	NA	NA	NA	NA
puppy_4_mamba	mamba	object	NA	NA	NA	NA	NA	NA	NA	NA	NA	NA	NA	NA	NA	0.119101	0	0.69924	0	6	1	0	0	0	7	0.568671	0.01884	0.64908	0	0	1	0	0	0	1
puppy_4_mamba	mamba	social	NA	NA	NA	NA	NA	NA	NA	NA	NA	NA	NA	NA	NA	0.906923	0	1	0	0	0	0	0	0	0	NA	NA	NA	NA	NA	NA	NA	NA	NA	NA
puppy_5_mamba	mamba	object	NA	NA	NA	NA	NA	NA	NA	NA	NA	NA	NA	NA	NA	0.0208367	0	0.861117	0	2	0	0	0	0	2	0.104746	0.13029	0.305858	0	1	1	0	0	0	2
puppy_5_mamba	mamba	social	NA	NA	NA	NA	NA	NA	NA	NA	NA	NA	NA	NA	NA	0.661833	0	1	0	4	0	0	0	1	5	NA	NA	NA	NA	NA	NA	NA	NA	NA	NA
puppy_6_mamba	mamba	object	NA	NA	NA	NA	NA	NA	NA	NA	NA	NA	NA	NA	NA	0.295689	0	0.976909	1	4	0	0	0	0	5	0.840193	0.168212	0.869186	0	0	0	0	0	0	0
puppy_6_mamba	mamba	social	NA	NA	NA	NA	NA	NA	NA	NA	NA	NA	NA	NA	NA	0.704493	0	1	0	0	0	0	0	0	0	NA	NA	NA	NA	NA	NA	NA	NA	NA	NA
puppy_7_mamba	mamba	object	NA	NA	NA	NA	NA	NA	NA	NA	NA	NA	NA	NA	NA	NA	NA	NA	NA	NA	NA	NA	NA	NA	NA	NA	NA	NA	NA	NA	NA	NA	NA	NA	NA
puppy_7_mamba	mamba	social	NA	NA	NA	NA	NA	NA	NA	NA	NA	NA	NA	NA	NA	NA	NA	NA	NA	NA	NA	NA	NA	NA	NA	NA	NA	NA	NA	NA	NA	NA	NA	NA	NA
puppy_8_mamba	mamba	object	NA	NA	NA	NA	NA	NA	NA	NA	NA	NA	NA	NA	NA	NA	NA	NA	NA	NA	NA	NA	NA	NA	NA	NA	NA	NA	NA	NA	NA	NA	NA	NA	NA
puppy_8_mamba	mamba	social	NA	NA	NA	NA	NA	NA	NA	NA	NA	NA	NA	NA	NA	NA	NA	NA	NA	NA	NA	NA	NA	NA	NA	NA	NA	NA	NA	NA	NA	NA	NA	NA	NA
puppy_9_mamba	mamba	object	NA	NA	NA	NA	NA	NA	NA	NA	NA	NA	NA	NA	NA	NA	NA	NA	NA	NA	NA	NA	NA	NA	NA	NA	NA	NA	NA	NA	NA	NA	NA	NA	NA
puppy_9_mamba	mamba	social	NA	NA	NA	NA	NA	NA	NA	NA	NA	NA	NA	NA	NA	NA	NA	NA	NA	NA	NA	NA	NA	NA	NA	NA	NA	NA	NA	NA	NA	NA	NA	NA	NA
puppy_1_misspiggy	misspiggy	object	blue_bucket	4	f	0	0	0.264369	0	0	0	0	0	0	0	NA	NA	NA	NA	NA	NA	NA	NA	NA	NA	NA	NA	NA	NA	NA	NA	NA	NA	NA	NA
puppy_1_misspiggy	misspiggy	social	NA	4	f	0.333905	0.278937	1	0	0	0	0	0	0	0	NA	NA	NA	NA	NA	NA	NA	NA	NA	NA	NA	NA	NA	NA	NA	NA	NA	NA	NA	NA
puppy_2_misspiggy	misspiggy	object	blue_bucket	4	m	0.267507	0.0183333	0.738467	0	0	0	0	1	0	0	NA	NA	NA	NA	NA	NA	NA	NA	NA	NA	NA	NA	NA	NA	NA	NA	NA	NA	NA	NA
puppy_2_misspiggy	misspiggy	social	NA	4	m	0.34901	0.164497	1	0	0	0	0	0	0	0	NA	NA	NA	NA	NA	NA	NA	NA	NA	NA	NA	NA	NA	NA	NA	NA	NA	NA	NA	NA
puppy_3_misspiggy	misspiggy	object	blue_bucket	4	NA	NA	NA	NA	NA	NA	NA	NA	NA	NA	NA	NA	NA	NA	NA	NA	NA	NA	NA	NA	NA	NA	NA	NA	NA	NA	NA	NA	NA	NA	NA
puppy_3_misspiggy	misspiggy	social	NA	4	f	0.272035	0	1	0	0	0	0	0	0	0	NA	NA	NA	NA	NA	NA	NA	NA	NA	NA	NA	NA	NA	NA	NA	NA	NA	NA	NA	NA
puppy_4_misspiggy	misspiggy	object	blue_bucket	4	f	0.340091	0.114796	0.699113	0	0	0	0	0	0	0	NA	NA	NA	NA	NA	NA	NA	NA	NA	NA	NA	NA	NA	NA	NA	NA	NA	NA	NA	NA
puppy_4_misspiggy	misspiggy	social	NA	4	f	0.328285	0.398391	1	0	0	0	0	0	0	0	NA	NA	NA	NA	NA	NA	NA	NA	NA	NA	NA	NA	NA	NA	NA	NA	NA	NA	NA	NA
puppy_5_misspiggy	misspiggy	object	blue_bucket	4	NA	NA	NA	NA	NA	NA	NA	NA	NA	NA	NA	NA	NA	NA	NA	NA	NA	NA	NA	NA	NA	NA	NA	NA	NA	NA	NA	NA	NA	NA	NA
puppy_5_misspiggy	misspiggy	social	NA	4	NA	NA	NA	NA	NA	NA	NA	NA	NA	NA	NA	NA	NA	NA	NA	NA	NA	NA	NA	NA	NA	NA	NA	NA	NA	NA	NA	NA	NA	NA	NA
puppy_6_misspiggy	misspiggy	object	blue_bucket	4	NA	NA	NA	NA	NA	NA	NA	NA	NA	NA	NA	NA	NA	NA	NA	NA	NA	NA	NA	NA	NA	NA	NA	NA	NA	NA	NA	NA	NA	NA	NA
puppy_6_misspiggy	misspiggy	social	NA	4	NA	NA	NA	NA	NA	NA	NA	NA	NA	NA	NA	NA	NA	NA	NA	NA	NA	NA	NA	NA	NA	NA	NA	NA	NA	NA	NA	NA	NA	NA	NA
puppy_7_misspiggy	misspiggy	object	blue_bucket	4	NA	NA	NA	NA	NA	NA	NA	NA	NA	NA	NA	NA	NA	NA	NA	NA	NA	NA	NA	NA	NA	NA	NA	NA	NA	NA	NA	NA	NA	NA	NA
puppy_7_misspiggy	misspiggy	social	NA	4	NA	NA	NA	NA	NA	NA	NA	NA	NA	NA	NA	NA	NA	NA	NA	NA	NA	NA	NA	NA	NA	NA	NA	NA	NA	NA	NA	NA	NA	NA	NA
puppy_8_misspiggy	misspiggy	object	blue_bucket	4	NA	NA	NA	NA	NA	NA	NA	NA	NA	NA	NA	NA	NA	NA	NA	NA	NA	NA	NA	NA	NA	NA	NA	NA	NA	NA	NA	NA	NA	NA	NA
puppy_8_misspiggy	misspiggy	social	NA	4	NA	NA	NA	NA	NA	NA	NA	NA	NA	NA	NA	NA	NA	NA	NA	NA	NA	NA	NA	NA	NA	NA	NA	NA	NA	NA	NA	NA	NA	NA	NA
puppy_9_misspiggy	misspiggy	object	blue_bucket	4	NA	NA	NA	NA	NA	NA	NA	NA	NA	NA	NA	NA	NA	NA	NA	NA	NA	NA	NA	NA	NA	NA	NA	NA	NA	NA	NA	NA	NA	NA	NA
puppy_9_misspiggy	misspiggy	social	NA	4	NA	NA	NA	NA	NA	NA	NA	NA	NA	NA	NA	NA	NA	NA	NA	NA	NA	NA	NA	NA	NA	NA	NA	NA	NA	NA	NA	NA	NA	NA	NA
puppy_1_nibbler	nibbler	object	NA	NA	NA	NA	NA	NA	NA	NA	NA	NA	NA	NA	NA	0	0	1	0	0	0	0	0	0	0	NA	NA	NA	NA	NA	NA	NA	NA	NA	NA
puppy_1_nibbler	nibbler	social	NA	NA	NA	NA	NA	NA	NA	NA	NA	NA	NA	NA	NA	0.179697	0	0.601943	0	0	0	0	0	1	1	NA	NA	NA	NA	NA	NA	NA	NA	NA	NA
puppy_2_nibbler	nibbler	object	NA	NA	NA	NA	NA	NA	NA	NA	NA	NA	NA	NA	NA	NA	NA	NA	NA	NA	NA	NA	NA	NA	NA	NA	NA	NA	NA	NA	NA	NA	NA	NA	NA
puppy_2_nibbler	nibbler	social	NA	NA	NA	NA	NA	NA	NA	NA	NA	NA	NA	NA	NA	NA	NA	NA	NA	NA	NA	NA	NA	NA	NA	NA	NA	NA	NA	NA	NA	NA	NA	NA	NA
puppy_3_nibbler	nibbler	object	NA	NA	NA	NA	NA	NA	NA	NA	NA	NA	NA	NA	NA	NA	NA	NA	NA	NA	NA	NA	NA	NA	NA	NA	NA	NA	NA	NA	NA	NA	NA	NA	NA
puppy_3_nibbler	nibbler	social	NA	NA	NA	NA	NA	NA	NA	NA	NA	NA	NA	NA	NA	NA	NA	NA	NA	NA	NA	NA	NA	NA	NA	NA	NA	NA	NA	NA	NA	NA	NA	NA	NA
puppy_4_nibbler	nibbler	object	NA	NA	NA	NA	NA	NA	NA	NA	NA	NA	NA	NA	NA	0	0	1	1	0	0	0	0	0	1	NA	NA	NA	NA	NA	NA	NA	NA	NA	NA
puppy_4_nibbler	nibbler	social	NA	NA	NA	NA	NA	NA	NA	NA	NA	NA	NA	NA	NA	0.330873	0.306966	1	1	1	5	0	0	0	7	NA	NA	NA	NA	NA	NA	NA	NA	NA	NA
puppy_5_nibbler	nibbler	object	NA	NA	NA	NA	NA	NA	NA	NA	NA	NA	NA	NA	NA	0	0	1	0	0	0	0	0	0	0	NA	NA	NA	NA	NA	NA	NA	NA	NA	NA
puppy_5_nibbler	nibbler	social	NA	NA	NA	NA	NA	NA	NA	NA	NA	NA	NA	NA	NA	NA	NA	NA	NA	NA	NA	NA	NA	NA	NA	NA	NA	NA	NA	NA	NA	NA	NA	NA	NA
puppy_6_nibbler	nibbler	object	NA	NA	NA	NA	NA	NA	NA	NA	NA	NA	NA	NA	NA	0	0	1	0	0	0	0	0	0	0	NA	NA	NA	NA	NA	NA	NA	NA	NA	NA
puppy_6_nibbler	nibbler	social	NA	NA	NA	NA	NA	NA	NA	NA	NA	NA	NA	NA	NA	0.119396	0.0136715	0.881855	0	0	0	0	0	0	0	NA	NA	NA	NA	NA	NA	NA	NA	NA	NA
puppy_7_nibbler	nibbler	object	NA	NA	NA	NA	NA	NA	NA	NA	NA	NA	NA	NA	NA	NA	NA	NA	NA	NA	NA	NA	NA	NA	NA	NA	NA	NA	NA	NA	NA	NA	NA	NA	NA
puppy_7_nibbler	nibbler	social	NA	NA	NA	NA	NA	NA	NA	NA	NA	NA	NA	NA	NA	NA	NA	NA	NA	NA	NA	NA	NA	NA	NA	NA	NA	NA	NA	NA	NA	NA	NA	NA	NA
puppy_8_nibbler	nibbler	object	NA	NA	NA	NA	NA	NA	NA	NA	NA	NA	NA	NA	NA	NA	NA	NA	NA	NA	NA	NA	NA	NA	NA	NA	NA	NA	NA	NA	NA	NA	NA	NA	NA
puppy_8_nibbler	nibbler	social	NA	NA	NA	NA	NA	NA	NA	NA	NA	NA	NA	NA	NA	NA	NA	NA	NA	NA	NA	NA	NA	NA	NA	NA	NA	NA	NA	NA	NA	NA	NA	NA	NA
puppy_9_nibbler	nibbler	object	NA	NA	NA	NA	NA	NA	NA	NA	NA	NA	NA	NA	NA	NA	NA	NA	NA	NA	NA	NA	NA	NA	NA	NA	NA	NA	NA	NA	NA	NA	NA	NA	NA
puppy_9_nibbler	nibbler	social	NA	NA	NA	NA	NA	NA	NA	NA	NA	NA	NA	NA	NA	NA	NA	NA	NA	NA	NA	NA	NA	NA	NA	NA	NA	NA	NA	NA	NA	NA	NA	NA	NA
puppy_1_nova	nova	object	white_bucket	10	NA	NA	NA	NA	NA	NA	NA	NA	NA	NA	NA	NA	NA	NA	NA	NA	NA	NA	NA	NA	NA	NA	NA	NA	NA	NA	NA	NA	NA	NA	NA
puppy_1_nova	nova	social	NA	10	NA	NA	NA	NA	NA	NA	NA	NA	NA	NA	NA	NA	NA	NA	NA	NA	NA	NA	NA	NA	NA	NA	NA	NA	NA	NA	NA	NA	NA	NA	NA
puppy_2_nova	nova	object	white_bucket	10	NA	NA	NA	NA	NA	NA	NA	NA	NA	NA	NA	NA	NA	NA	NA	NA	NA	NA	NA	NA	NA	NA	NA	NA	NA	NA	NA	NA	NA	NA	NA
puppy_2_nova	nova	social	NA	10	NA	NA	NA	NA	NA	NA	NA	NA	NA	NA	NA	NA	NA	NA	NA	NA	NA	NA	NA	NA	NA	NA	NA	NA	NA	NA	NA	NA	NA	NA	NA
puppy_3_nova	nova	object	white_bucket	10	f	0	0	0.196921	0	0	0	0	0	0	0	NA	NA	NA	NA	NA	NA	NA	NA	NA	NA	NA	NA	NA	NA	NA	NA	NA	NA	NA	NA
puppy_3_nova	nova	social	NA	10	f	0	0	0.264942	0	0	0	0	0	0	0	0.80246	0.844453	1	1	0	0	0	0	0	1	NA	NA	NA	NA	NA	NA	NA	NA	NA	NA
puppy_4_nova	nova	object	white_bucket	10	f	0	0	0.822977	0	0	0	0	0	0	0	NA	NA	NA	NA	NA	NA	NA	NA	NA	NA	NA	NA	NA	NA	NA	NA	NA	NA	NA	NA
puppy_4_nova	nova	social	NA	10	NA	NA	NA	NA	NA	NA	NA	NA	NA	NA	NA	0.754183	0.738357	1	1	2	0	0	0	0	3	NA	NA	NA	NA	NA	NA	NA	NA	NA	NA
puppy_5_nova	nova	object	white_bucket	10	NA	NA	NA	NA	NA	NA	NA	NA	NA	NA	NA	NA	NA	NA	NA	NA	NA	NA	NA	NA	NA	NA	NA	NA	NA	NA	NA	NA	NA	NA	NA
puppy_5_nova	nova	social	NA	10	NA	NA	NA	NA	NA	NA	NA	NA	NA	NA	NA	NA	NA	NA	NA	NA	NA	NA	NA	NA	NA	NA	NA	NA	NA	NA	NA	NA	NA	NA	NA
puppy_6_nova	nova	object	white_bucket	10	NA	NA	NA	NA	NA	NA	NA	NA	NA	NA	NA	NA	NA	NA	NA	NA	NA	NA	NA	NA	NA	NA	NA	NA	NA	NA	NA	NA	NA	NA	NA
puppy_6_nova	nova	social	NA	10	NA	NA	NA	NA	NA	NA	NA	NA	NA	NA	NA	NA	NA	NA	NA	NA	NA	NA	NA	NA	NA	NA	NA	NA	NA	NA	NA	NA	NA	NA	NA
puppy_7_nova	nova	object	white_bucket	10	NA	NA	NA	NA	NA	NA	NA	NA	NA	NA	NA	NA	NA	NA	NA	NA	NA	NA	NA	NA	NA	NA	NA	NA	NA	NA	NA	NA	NA	NA	NA
puppy_7_nova	nova	social	NA	10	NA	NA	NA	NA	NA	NA	NA	NA	NA	NA	NA	NA	NA	NA	NA	NA	NA	NA	NA	NA	NA	NA	NA	NA	NA	NA	NA	NA	NA	NA	NA
puppy_8_nova	nova	object	white_bucket	10	m	0.0442562	0	0.161878	0	0	0	0	0	0	0	NA	NA	NA	NA	NA	NA	NA	NA	NA	NA	NA	NA	NA	NA	NA	NA	NA	NA	NA	NA
puppy_8_nova	nova	social	NA	10	m	0	0	0.0877451	0	0	0	0	0	0	0	0.52794	0.52532	1	0	0	0	0	0	0	0	0.33965	0	0.852888	0	1	0	0	0	0	1
puppy_9_nova	nova	object	white_bucket	10	m	0.105977	0	0.634207	0	0	0	0	0	0	0	NA	NA	NA	NA	NA	NA	NA	NA	NA	NA	NA	NA	NA	NA	NA	NA	NA	NA	NA	NA
puppy_9_nova	nova	social	NA	10	NA	NA	NA	NA	NA	NA	NA	NA	NA	NA	NA	NA	NA	NA	NA	NA	NA	NA	NA	NA	NA	NA	NA	NA	NA	NA	NA	NA	NA	NA	NA
puppy_1_pumpkin	pumpkin	object	red_bucket	6	f	0.154193	0.02418	1	0	0	0	0	0	0	0	NA	NA	NA	NA	NA	NA	NA	NA	NA	NA	NA	NA	NA	NA	NA	NA	NA	NA	NA	NA
puppy_1_pumpkin	pumpkin	social	NA	6	f	0.709549	0.169061	1	0	0	0	0	0	0	0	NA	NA	NA	NA	NA	NA	NA	NA	NA	NA	NA	NA	NA	NA	NA	NA	NA	NA	NA	NA
puppy_2_pumpkin	pumpkin	object	red_bucket	6	m	0.27663	0	1	1	0	0	0	0	0	1	0.259417	0.0879185	1	2	0	0	0	0	0	2	NA	NA	NA	NA	NA	NA	NA	NA	NA	NA
puppy_2_pumpkin	pumpkin	social	NA	6	m	0.694147	0.0675033	1	0	0	0	0	0	0	0	0.7767	0.3334	1	0	0	0	0	0	0	0	NA	NA	NA	NA	NA	NA	NA	NA	NA	NA
puppy_3_pumpkin	pumpkin	object	red_bucket	6	m	0.422906	0	1	1	0	0	0	0	0	1	0.0948337	0.0203897	1	0	0	0	0	0	0	0	NA	NA	NA	NA	NA	NA	NA	NA	NA	NA
puppy_3_pumpkin	pumpkin	social	NA	6	m	0.785907	0.200421	1	0	0	0	0	0	0	0	0.828315	0.790056	1	0	0	1	0	0	0	1	NA	NA	NA	NA	NA	NA	NA	NA	NA	NA
puppy_4_pumpkin	pumpkin	object	red_bucket	6	f	0.259701	0	0.956304	1	0	0	0	0	0	1	0.0619772	0	1	0	0	0	0	0	0	0	NA	NA	NA	NA	NA	NA	NA	NA	NA	NA
puppy_4_pumpkin	pumpkin	social	NA	6	f	0.839304	0.377797	1	0	0	0	0	0	0	0	0.74495	0.639973	1	0	0	0	0	0	0	0	NA	NA	NA	NA	NA	NA	NA	NA	NA	NA
puppy_5_pumpkin	pumpkin	object	red_bucket	6	m	0.518805	0.0452407	1	0	0	0	0	0	1	1	0.0451601	0.138853	0.723816	1	0	0	0	0	0	1	NA	NA	NA	NA	NA	NA	NA	NA	NA	NA
puppy_5_pumpkin	pumpkin	social	NA	6	m	0.920175	0.412439	1	1	0	0	0	0	0	1	0.569873	0.40655	1	0	3	1	0	0	0	4	NA	NA	NA	NA	NA	NA	NA	NA	NA	NA
puppy_6_pumpkin	pumpkin	object	red_bucket	6	NA	NA	NA	NA	NA	NA	NA	NA	NA	NA	NA	NA	NA	NA	NA	NA	NA	NA	NA	NA	NA	NA	NA	NA	NA	NA	NA	NA	NA	NA	NA
puppy_6_pumpkin	pumpkin	social	NA	6	m	0.716437	0.309167	1	0	0	0	0	0	0	0	NA	NA	NA	NA	NA	NA	NA	NA	NA	NA	NA	NA	NA	NA	NA	NA	NA	NA	NA	NA
puppy_7_pumpkin	pumpkin	object	red_bucket	6	NA	NA	NA	NA	NA	NA	NA	NA	NA	NA	NA	NA	NA	NA	NA	NA	NA	NA	NA	NA	NA	NA	NA	NA	NA	NA	NA	NA	NA	NA	NA
puppy_7_pumpkin	pumpkin	social	NA	6	NA	NA	NA	NA	NA	NA	NA	NA	NA	NA	NA	NA	NA	NA	NA	NA	NA	NA	NA	NA	NA	NA	NA	NA	NA	NA	NA	NA	NA	NA	NA
puppy_8_pumpkin	pumpkin	object	red_bucket	6	NA	NA	NA	NA	NA	NA	NA	NA	NA	NA	NA	NA	NA	NA	NA	NA	NA	NA	NA	NA	NA	NA	NA	NA	NA	NA	NA	NA	NA	NA	NA
puppy_8_pumpkin	pumpkin	social	NA	6	NA	NA	NA	NA	NA	NA	NA	NA	NA	NA	NA	NA	NA	NA	NA	NA	NA	NA	NA	NA	NA	NA	NA	NA	NA	NA	NA	NA	NA	NA	NA
puppy_9_pumpkin	pumpkin	object	red_bucket	6	NA	NA	NA	NA	NA	NA	NA	NA	NA	NA	NA	NA	NA	NA	NA	NA	NA	NA	NA	NA	NA	NA	NA	NA	NA	NA	NA	NA	NA	NA	NA
puppy_9_pumpkin	pumpkin	social	NA	6	NA	NA	NA	NA	NA	NA	NA	NA	NA	NA	NA	NA	NA	NA	NA	NA	NA	NA	NA	NA	NA	NA	NA	NA	NA	NA	NA	NA	NA	NA	NA
puppy_1_roma	roma	object	red_bucket	6	m	NA	NA	NA	NA	NA	NA	NA	NA	NA	NA	NA	NA	NA	NA	NA	NA	NA	NA	NA	NA	NA	NA	NA	NA	NA	NA	NA	NA	NA	NA
puppy_1_roma	roma	social	NA	6	NA	NA	NA	NA	NA	NA	NA	NA	NA	NA	NA	NA	NA	NA	NA	NA	NA	NA	NA	NA	NA	0.0283467	0.01751	0.27996	0	0	3	0	0	0	3
puppy_2_roma	roma	object	red_bucket	6	NA	NA	NA	NA	NA	NA	NA	NA	NA	NA	NA	0.0476417	0	0.765738	0	1	0	0	0	0	1	NA	NA	NA	NA	NA	NA	NA	NA	NA	NA
puppy_2_roma	roma	social	NA	6	f	0.359693	0.00831	1	1	1	0	0	0	0	2	0.328098	0.0681306	1	0	0	3	0	0	0	3	0.412406	0.0644343	0.551651	0	0	0	0	0	0	0
puppy_3_roma	roma	object	red_bucket	6	m	0.141997	0	0.348253	1	1	0	0	0	0	2	0.295526	0	0.438875	0	0	0	0	0	0	0	NA	NA	NA	NA	NA	NA	NA	NA	NA	NA
puppy_3_roma	roma	social	NA	6	m	0.338311	0.0185256	0.992357	1	0	0	0	0	0	1	0.0883167	0	1	0	0	1	0	0	0	1	0.319759	0	0.399221	0	1	0	0	0	0	1
puppy_4_roma	roma	object	red_bucket	6	f	0.043603	0	0.214552	1	0	0	0	0	0	1	0.18919	0	0.704077	1	0	0	0	0	0	1	NA	NA	NA	NA	NA	NA	NA	NA	NA	NA
puppy_4_roma	roma	social	NA	6	f	0.00506651	0	0.216287	0	0	0	0	0	0	0	0	0	0.329944	0	0	0	0	0	0	0	0.151301	0	0.249025	0	1	0	0	0	0	1
puppy_5_roma	roma	object	red_bucket	6	f	0.00829	0	0.67163	1	0	0	0	0	0	1	NA	NA	NA	NA	NA	NA	NA	NA	NA	NA	NA	NA	NA	NA	NA	NA	NA	NA	NA	NA
puppy_5_roma	roma	social	NA	6	f	0.16547	0.0361138	1	1	0	0	0	0	0	1	0	0	0.785775	1	1	2	0	0	0	4	NA	NA	NA	NA	NA	NA	NA	NA	NA	NA
puppy_6_roma	roma	object	red_bucket	6	f	0.0299853	0	0.759824	1	0	0	0	0	0	1	NA	NA	NA	NA	NA	NA	NA	NA	NA	NA	NA	NA	NA	NA	NA	NA	NA	NA	NA	NA
puppy_6_roma	roma	social	NA	6	f	0.397061	0.0437623	1	0	0	0	0	0	0	0	0	0	0.746763	1	0	1	0	0	0	2	NA	NA	NA	NA	NA	NA	NA	NA	NA	NA
puppy_7_roma	roma	object	red_bucket	6	NA	NA	NA	NA	NA	NA	NA	NA	NA	NA	NA	NA	NA	NA	NA	NA	NA	NA	NA	NA	NA	NA	NA	NA	NA	NA	NA	NA	NA	NA	NA
puppy_7_roma	roma	social	NA	6	NA	NA	NA	NA	NA	NA	NA	NA	NA	NA	NA	NA	NA	NA	NA	NA	NA	NA	NA	NA	NA	NA	NA	NA	NA	NA	NA	NA	NA	NA	NA
puppy_8_roma	roma	object	red_bucket	6	NA	NA	NA	NA	NA	NA	NA	NA	NA	NA	NA	NA	NA	NA	NA	NA	NA	NA	NA	NA	NA	NA	NA	NA	NA	NA	NA	NA	NA	NA	NA
puppy_8_roma	roma	social	NA	6	NA	NA	NA	NA	NA	NA	NA	NA	NA	NA	NA	NA	NA	NA	NA	NA	NA	NA	NA	NA	NA	NA	NA	NA	NA	NA	NA	NA	NA	NA	NA
puppy_9_roma	roma	object	red_bucket	6	NA	NA	NA	NA	NA	NA	NA	NA	NA	NA	NA	NA	NA	NA	NA	NA	NA	NA	NA	NA	NA	NA	NA	NA	NA	NA	NA	NA	NA	NA	NA
puppy_9_roma	roma	social	NA	6	NA	NA	NA	NA	NA	NA	NA	NA	NA	NA	NA	NA	NA	NA	NA	NA	NA	NA	NA	NA	NA	NA	NA	NA	NA	NA	NA	NA	NA	NA	NA
puppy_1_shae	shae	object	NA	NA	NA	NA	NA	NA	NA	NA	NA	NA	NA	NA	NA	NA	NA	NA	NA	NA	NA	NA	NA	NA	NA	NA	NA	NA	NA	NA	NA	NA	NA	NA	NA
puppy_1_shae	shae	social	NA	NA	NA	NA	NA	NA	NA	NA	NA	NA	NA	NA	NA	NA	NA	NA	NA	NA	NA	NA	NA	NA	NA	NA	NA	NA	NA	NA	NA	NA	NA	NA	NA
puppy_2_shae	shae	object	NA	NA	NA	NA	NA	NA	NA	NA	NA	NA	NA	NA	NA	NA	NA	NA	NA	NA	NA	NA	NA	NA	NA	NA	NA	NA	NA	NA	NA	NA	NA	NA	NA
puppy_2_shae	shae	social	NA	NA	NA	NA	NA	NA	NA	NA	NA	NA	NA	NA	NA	NA	NA	NA	NA	NA	NA	NA	NA	NA	NA	NA	NA	NA	NA	NA	NA	NA	NA	NA	NA
puppy_3_shae	shae	object	NA	NA	NA	NA	NA	NA	NA	NA	NA	NA	NA	NA	NA	NA	NA	NA	NA	NA	NA	NA	NA	NA	NA	NA	NA	NA	NA	NA	NA	NA	NA	NA	NA
puppy_3_shae	shae	social	NA	NA	NA	NA	NA	NA	NA	NA	NA	NA	NA	NA	NA	NA	NA	NA	NA	NA	NA	NA	NA	NA	NA	NA	NA	NA	NA	NA	NA	NA	NA	NA	NA
puppy_4_shae	shae	object	NA	NA	NA	NA	NA	NA	NA	NA	NA	NA	NA	NA	NA	NA	NA	NA	NA	NA	NA	NA	NA	NA	NA	0.253337	0.06498	0.406817	0	0	0	0	1	0	0
puppy_4_shae	shae	social	NA	NA	NA	NA	NA	NA	NA	NA	NA	NA	NA	NA	NA	NA	NA	NA	NA	NA	NA	NA	NA	NA	NA	0	0.00445667	0.14881	0	1	3	0	0	0	4
puppy_5_shae	shae	object	NA	NA	NA	NA	NA	NA	NA	NA	NA	NA	NA	NA	NA	NA	NA	NA	NA	NA	NA	NA	NA	NA	NA	0.470289	0.016009	0.773637	0	0	1	0	2	0	1
puppy_5_shae	shae	social	NA	NA	NA	NA	NA	NA	NA	NA	NA	NA	NA	NA	NA	NA	NA	NA	NA	NA	NA	NA	NA	NA	NA	0.00250333	0.0871733	0.208013	0	1	0	0	2	0	1
puppy_6_shae	shae	object	NA	NA	NA	NA	NA	NA	NA	NA	NA	NA	NA	NA	NA	NA	NA	NA	NA	NA	NA	NA	NA	NA	NA	NA	NA	NA	NA	NA	NA	NA	NA	NA	NA
puppy_6_shae	shae	social	NA	NA	NA	NA	NA	NA	NA	NA	NA	NA	NA	NA	NA	NA	NA	NA	NA	NA	NA	NA	NA	NA	NA	NA	NA	NA	NA	NA	NA	NA	NA	NA	NA
puppy_7_shae	shae	object	NA	NA	NA	NA	NA	NA	NA	NA	NA	NA	NA	NA	NA	NA	NA	NA	NA	NA	NA	NA	NA	NA	NA	NA	NA	NA	NA	NA	NA	NA	NA	NA	NA
puppy_7_shae	shae	social	NA	NA	NA	NA	NA	NA	NA	NA	NA	NA	NA	NA	NA	NA	NA	NA	NA	NA	NA	NA	NA	NA	NA	NA	NA	NA	NA	NA	NA	NA	NA	NA	NA
puppy_8_shae	shae	object	NA	NA	NA	NA	NA	NA	NA	NA	NA	NA	NA	NA	NA	NA	NA	NA	NA	NA	NA	NA	NA	NA	NA	NA	NA	NA	NA	NA	NA	NA	NA	NA	NA
puppy_8_shae	shae	social	NA	NA	NA	NA	NA	NA	NA	NA	NA	NA	NA	NA	NA	NA	NA	NA	NA	NA	NA	NA	NA	NA	NA	NA	NA	NA	NA	NA	NA	NA	NA	NA	NA
puppy_9_shae	shae	object	NA	NA	NA	NA	NA	NA	NA	NA	NA	NA	NA	NA	NA	NA	NA	NA	NA	NA	NA	NA	NA	NA	NA	NA	NA	NA	NA	NA	NA	NA	NA	NA	NA
puppy_9_shae	shae	social	NA	NA	NA	NA	NA	NA	NA	NA	NA	NA	NA	NA	NA	NA	NA	NA	NA	NA	NA	NA	NA	NA	NA	NA	NA	NA	NA	NA	NA	NA	NA	NA	NA
puppy_1_socks	socks	object	blue_umbrella	9	NA	NA	NA	NA	NA	NA	NA	NA	NA	NA	NA	NA	NA	NA	NA	NA	NA	NA	NA	NA	NA	NA	NA	NA	NA	NA	NA	NA	NA	NA	NA
puppy_1_socks	socks	social	NA	9	f	0.209523	0.166901	1	5	3	0	0	0	0	8	NA	NA	NA	NA	NA	NA	NA	NA	NA	NA	NA	NA	NA	NA	NA	NA	NA	NA	NA	NA
puppy_2_socks	socks	object	blue_umbrella	9	f	0.131182	0.0329392	1	1	0	0	0	0	0	1	NA	NA	NA	NA	NA	NA	NA	NA	NA	NA	NA	NA	NA	NA	NA	NA	NA	NA	NA	NA
puppy_2_socks	socks	social	NA	9	f	0	0.00431604	1	1	1	0	0	0	0	2	NA	NA	NA	NA	NA	NA	NA	NA	NA	NA	NA	NA	NA	NA	NA	NA	NA	NA	NA	NA
puppy_3_socks	socks	object	blue_umbrella	9	f	0.0999702	0	0.935952	1	1	0	0	0	0	2	NA	NA	NA	NA	NA	NA	NA	NA	NA	NA	NA	NA	NA	NA	NA	NA	NA	NA	NA	NA
puppy_3_socks	socks	social	NA	9	f	0.151156	0.211668	1	3	0	0	0	1	0	3	NA	NA	NA	NA	NA	NA	NA	NA	NA	NA	NA	NA	NA	NA	NA	NA	NA	NA	NA	NA
puppy_4_socks	socks	object	blue_umbrella	9	f	0.19546	0	1	1	0	0	0	0	2	3	NA	NA	NA	NA	NA	NA	NA	NA	NA	NA	NA	NA	NA	NA	NA	NA	NA	NA	NA	NA
puppy_4_socks	socks	social	NA	9	f	0.203057	0.64942	1	0	0	0	0	0	0	0	NA	NA	NA	NA	NA	NA	NA	NA	NA	NA	NA	NA	NA	NA	NA	NA	NA	NA	NA	NA
puppy_5_socks	socks	object	blue_umbrella	9	m	0.148206	0	1	3	0	0	0	0	0	3	NA	NA	NA	NA	NA	NA	NA	NA	NA	NA	NA	NA	NA	NA	NA	NA	NA	NA	NA	NA
puppy_5_socks	socks	social	NA	9	m	0.22825	0.0404278	1	1	0	0	0	0	0	1	NA	NA	NA	NA	NA	NA	NA	NA	NA	NA	NA	NA	NA	NA	NA	NA	NA	NA	NA	NA
puppy_6_socks	socks	object	blue_umbrella	9	f	0	0	0.369491	0	1	0	0	0	2	3	NA	NA	NA	NA	NA	NA	NA	NA	NA	NA	NA	NA	NA	NA	NA	NA	NA	NA	NA	NA
puppy_6_socks	socks	social	NA	9	f	0	0	1	0	0	0	0	0	0	0	NA	NA	NA	NA	NA	NA	NA	NA	NA	NA	NA	NA	NA	NA	NA	NA	NA	NA	NA	NA
puppy_7_socks	socks	object	blue_umbrella	9	NA	NA	NA	NA	NA	NA	NA	NA	NA	NA	NA	NA	NA	NA	NA	NA	NA	NA	NA	NA	NA	NA	NA	NA	NA	NA	NA	NA	NA	NA	NA
puppy_7_socks	socks	social	NA	9	m	0.0846933	0.00917	1	0	3	0	0	0	0	3	NA	NA	NA	NA	NA	NA	NA	NA	NA	NA	NA	NA	NA	NA	NA	NA	NA	NA	NA	NA
puppy_8_socks	socks	object	blue_umbrella	9	f	0	0	0.505276	1	0	1	0	0	0	2	NA	NA	NA	NA	NA	NA	NA	NA	NA	NA	NA	NA	NA	NA	NA	NA	NA	NA	NA	NA
puppy_8_socks	socks	social	NA	9	f	0.016868	0.0133168	1	2	0	0	0	0	0	2	NA	NA	NA	NA	NA	NA	NA	NA	NA	NA	NA	NA	NA	NA	NA	NA	NA	NA	NA	NA
puppy_9_socks	socks	object	blue_umbrella	9	f	0.07933	0	0.449173	2	0	0	0	0	0	2	NA	NA	NA	NA	NA	NA	NA	NA	NA	NA	NA	NA	NA	NA	NA	NA	NA	NA	NA	NA
puppy_9_socks	socks	social	NA	9	f	0.0043017	0.027553	1	1	0	0	0	0	0	1	NA	NA	NA	NA	NA	NA	NA	NA	NA	NA	NA	NA	NA	NA	NA	NA	NA	NA	NA	NA
puppy_1_tip2017	tip2017	social	NA	NA	NA	NA	NA	NA	NA	NA	NA	NA	NA	NA	NA	0.479931	0	1	0	2	0	0	0	0	2	NA	NA	NA	NA	NA	NA	NA	NA	NA	NA
puppy_1_tip2017	tip2017	object	NA	NA	NA	NA	NA	NA	NA	NA	NA	NA	NA	NA	NA	0.0787691	0	1	1	3	1	0	0	0	5	0.0799673	0	0.804863	0	0	0	0	0	0	0
puppy_2_tip2017	tip2017	social	NA	NA	NA	NA	NA	NA	NA	NA	NA	NA	NA	NA	NA	0.291844	0	1	0	0	2	0	0	0	2	NA	NA	NA	NA	NA	NA	NA	NA	NA	NA
puppy_2_tip2017	tip2017	object	NA	NA	NA	NA	NA	NA	NA	NA	NA	NA	NA	NA	NA	0.267366	0.0210454	1	0	0	0	0	0	2	2	0.0503067	0.0752833	1	3	0	0	0	0	0	3
puppy_3_tip2017	tip2017	social	NA	NA	NA	NA	NA	NA	NA	NA	NA	NA	NA	NA	NA	0.24241	0	1	0	0	0	0	0	0	0	NA	NA	NA	NA	NA	NA	NA	NA	NA	NA
puppy_3_tip2017	tip2017	object	NA	NA	NA	NA	NA	NA	NA	NA	NA	NA	NA	NA	NA	0	0	1	0	0	0	0	0	0	0	0	0	1	0	0	0	0	0	0	0
puppy_4_tip2017	tip2017	social	NA	NA	NA	NA	NA	NA	NA	NA	NA	NA	NA	NA	NA	NA	NA	NA	NA	NA	NA	NA	NA	NA	NA	NA	NA	NA	NA	NA	NA	NA	NA	NA	NA
puppy_4_tip2017	tip2017	object	NA	NA	NA	NA	NA	NA	NA	NA	NA	NA	NA	NA	NA	0.330044	0	1	0	1	1	0	0	0	2	0	0	0.587516	0	0	0	0	0	0	0
puppy_5_tip2017	tip2017	social	NA	NA	NA	NA	NA	NA	NA	NA	NA	NA	NA	NA	NA	NA	NA	NA	NA	NA	NA	NA	NA	NA	NA	NA	NA	NA	NA	NA	NA	NA	NA	NA	NA
puppy_5_tip2017	tip2017	object	NA	NA	NA	NA	NA	NA	NA	NA	NA	NA	NA	NA	NA	0.0145506	0.0142195	1	0	0	2	0	0	0	2	0	0	0.795951	0	0	0	0	0	0	0
puppy_6_tip2017	tip2017	social	NA	NA	NA	NA	NA	NA	NA	NA	NA	NA	NA	NA	NA	NA	NA	NA	NA	NA	NA	NA	NA	NA	NA	NA	NA	NA	NA	NA	NA	NA	NA	NA	NA
puppy_6_tip2017	tip2017	object	NA	NA	NA	NA	NA	NA	NA	NA	NA	NA	NA	NA	NA	0.0210731	0	1	0	1	0	0	0	0	1	0.0466025	0	1	0	0	0	0	0	0	0
puppy_7_tip2017	tip2017	social	NA	NA	NA	NA	NA	NA	NA	NA	NA	NA	NA	NA	NA	NA	NA	NA	NA	NA	NA	NA	NA	NA	NA	NA	NA	NA	NA	NA	NA	NA	NA	NA	NA
puppy_7_tip2017	tip2017	object	NA	NA	NA	NA	NA	NA	NA	NA	NA	NA	NA	NA	NA	0.00607667	0	1	0	0	0	0	0	0	0	0	0	1	0	0	0	0	0	0	0
puppy_8_tip2017	tip2017	social	NA	NA	NA	NA	NA	NA	NA	NA	NA	NA	NA	NA	NA	NA	NA	NA	NA	NA	NA	NA	NA	NA	NA	NA	NA	NA	NA	NA	NA	NA	NA	NA	NA
puppy_8_tip2017	tip2017	object	NA	NA	NA	NA	NA	NA	NA	NA	NA	NA	NA	NA	NA	NA	NA	NA	NA	NA	NA	NA	NA	NA	NA	NA	NA	NA	NA	NA	NA	NA	NA	NA	NA
puppy_9_tip2017	tip2017	social	NA	NA	NA	NA	NA	NA	NA	NA	NA	NA	NA	NA	NA	NA	NA	NA	NA	NA	NA	NA	NA	NA	NA	NA	NA	NA	NA	NA	NA	NA	NA	NA	NA
puppy_9_tip2017	tip2017	object	NA	NA	NA	NA	NA	NA	NA	NA	NA	NA	NA	NA	NA	NA	NA	NA	NA	NA	NA	NA	NA	NA	NA	NA	NA	NA	NA	NA	NA	NA	NA	NA	NA
puppy_1_tip2018	tip2018	object	red_bucket	3	m	0	0	0.697524	0	0	0	0	0	0	0	NA	NA	NA	NA	NA	NA	NA	NA	NA	NA	NA	NA	NA	NA	NA	NA	NA	NA	NA	NA
puppy_1_tip2018	tip2018	social	NA	3	m	0.424241	0	1	0	0	0	0	0	0	0	NA	NA	NA	NA	NA	NA	NA	NA	NA	NA	NA	NA	NA	NA	NA	NA	NA	NA	NA	NA
puppy_2_tip2018	tip2018	object	red_bucket	3	f	0	0	0.746719	0	0	0	0	0	0	0	NA	NA	NA	NA	NA	NA	NA	NA	NA	NA	NA	NA	NA	NA	NA	NA	NA	NA	NA	NA
puppy_2_tip2018	tip2018	social	NA	3	f	0	0	0.773762	0	0	0	0	0	0	0	NA	NA	NA	NA	NA	NA	NA	NA	NA	NA	0.770037	0.339047	0.93752	1	0	0	0	0	0	1
puppy_3_tip2018	tip2018	object	red_bucket	3	m	0.13816	0	1	0	0	0	0	1	1	1	NA	NA	NA	NA	NA	NA	NA	NA	NA	NA	NA	NA	NA	NA	NA	NA	NA	NA	NA	NA
puppy_3_tip2018	tip2018	social	NA	3	m	0.219875	0	1	0	0	0	0	0	0	0	0.58701	0.45115	1	0	1	1	0	0	2	4	0.77605	0.63385	0.998937	0	0	0	0	0	0	0
puppy_4_tip2018	tip2018	object	red_bucket	3	NA	NA	NA	NA	NA	NA	NA	NA	NA	NA	NA	NA	NA	NA	NA	NA	NA	NA	NA	NA	NA	NA	NA	NA	NA	NA	NA	NA	NA	NA	NA
puppy_4_tip2018	tip2018	social	NA	3	NA	NA	NA	NA	NA	NA	NA	NA	NA	NA	NA	NA	NA	NA	NA	NA	NA	NA	NA	NA	NA	NA	NA	NA	NA	NA	NA	NA	NA	NA	NA
puppy_5_tip2018	tip2018	object	red_bucket	3	NA	NA	NA	NA	NA	NA	NA	NA	NA	NA	NA	NA	NA	NA	NA	NA	NA	NA	NA	NA	NA	NA	NA	NA	NA	NA	NA	NA	NA	NA	NA
puppy_5_tip2018	tip2018	social	NA	3	NA	NA	NA	NA	NA	NA	NA	NA	NA	NA	NA	NA	NA	NA	NA	NA	NA	NA	NA	NA	NA	NA	NA	NA	NA	NA	NA	NA	NA	NA	NA
puppy_6_tip2018	tip2018	object	red_bucket	3	NA	NA	NA	NA	NA	NA	NA	NA	NA	NA	NA	NA	NA	NA	NA	NA	NA	NA	NA	NA	NA	NA	NA	NA	NA	NA	NA	NA	NA	NA	NA
puppy_6_tip2018	tip2018	social	NA	3	NA	NA	NA	NA	NA	NA	NA	NA	NA	NA	NA	NA	NA	NA	NA	NA	NA	NA	NA	NA	NA	NA	NA	NA	NA	NA	NA	NA	NA	NA	NA
puppy_7_tip2018	tip2018	object	red_bucket	3	NA	NA	NA	NA	NA	NA	NA	NA	NA	NA	NA	NA	NA	NA	NA	NA	NA	NA	NA	NA	NA	NA	NA	NA	NA	NA	NA	NA	NA	NA	NA
puppy_7_tip2018	tip2018	social	NA	3	NA	NA	NA	NA	NA	NA	NA	NA	NA	NA	NA	NA	NA	NA	NA	NA	NA	NA	NA	NA	NA	NA	NA	NA	NA	NA	NA	NA	NA	NA	NA
puppy_8_tip2018	tip2018	object	red_bucket	3	NA	NA	NA	NA	NA	NA	NA	NA	NA	NA	NA	NA	NA	NA	NA	NA	NA	NA	NA	NA	NA	NA	NA	NA	NA	NA	NA	NA	NA	NA	NA
puppy_8_tip2018	tip2018	social	NA	3	NA	NA	NA	NA	NA	NA	NA	NA	NA	NA	NA	NA	NA	NA	NA	NA	NA	NA	NA	NA	NA	NA	NA	NA	NA	NA	NA	NA	NA	NA	NA
puppy_9_tip2018	tip2018	object	red_bucket	3	NA	NA	NA	NA	NA	NA	NA	NA	NA	NA	NA	NA	NA	NA	NA	NA	NA	NA	NA	NA	NA	NA	NA	NA	NA	NA	NA	NA	NA	NA	NA
puppy_9_tip2018	tip2018	social	NA	3	NA	NA	NA	NA	NA	NA	NA	NA	NA	NA	NA	NA	NA	NA	NA	NA	NA	NA	NA	NA	NA	NA	NA	NA	NA	NA	NA	NA	NA	NA	NA
puppy_1_tricycle	tricycle	object	NA	NA	NA	NA	NA	NA	NA	NA	NA	NA	NA	NA	NA	0.438328	0.00588522	1	0	0	0	0	0	0	0	0.203226	0.0292411	1	3	3	0	0	0	0	6
puppy_1_tricycle	tricycle	social	NA	NA	NA	NA	NA	NA	NA	NA	NA	NA	NA	NA	NA	0.36936	0.122677	0.661529	0	0	0	0	0	0	0	0.629283	0.659547	1	0	0	0	0	0	0	0
puppy_2_tricycle	tricycle	object	NA	NA	NA	NA	NA	NA	NA	NA	NA	NA	NA	NA	NA	0.0335742	0	0.914477	0	0	2	0	0	0	2	0.12883	0.0338677	1	1	0	0	0	0	0	1
puppy_2_tricycle	tricycle	social	NA	NA	NA	NA	NA	NA	NA	NA	NA	NA	NA	NA	NA	0	0.0770373	1	0	0	1	0	0	0	1	0.925505	0.13685	1	1	0	0	0	0	0	1
puppy_3_tricycle	tricycle	object	NA	NA	NA	NA	NA	NA	NA	NA	NA	NA	NA	NA	NA	0.3175	0.07337	1	1	0	0	0	0	0	1	0.0589333	0.02417	1	0	0	0	0	0	0	0
puppy_3_tricycle	tricycle	social	NA	NA	NA	NA	NA	NA	NA	NA	NA	NA	NA	NA	NA	0.0214367	0.0537233	0.699033	1	0	0	0	0	3	4	0	0	1	0	0	0	0	0	0	0
puppy_4_tricycle	tricycle	object	NA	NA	NA	NA	NA	NA	NA	NA	NA	NA	NA	NA	NA	0	0	0.869784	0	1	5	0	0	0	6	0.351698	0.117599	0.833363	0	0	0	0	0	1	1
puppy_4_tricycle	tricycle	social	NA	NA	NA	NA	NA	NA	NA	NA	NA	NA	NA	NA	NA	0.0773802	0.0269931	0.715946	0	0	0	0	0	0	0	0.876198	0.836031	0.997486	0	0	1	0	0	0	1
puppy_5_tricycle	tricycle	object	NA	NA	NA	NA	NA	NA	NA	NA	NA	NA	NA	NA	NA	NA	NA	NA	NA	NA	NA	NA	NA	NA	NA	0.152799	0.142462	0.961666	1	0	0	0	0	0	1
puppy_5_tricycle	tricycle	social	NA	NA	NA	NA	NA	NA	NA	NA	NA	NA	NA	NA	NA	0	0	0.281207	0	1	0	0	0	0	1	NA	NA	NA	NA	NA	NA	NA	NA	NA	NA
puppy_6_tricycle	tricycle	object	NA	NA	NA	NA	NA	NA	NA	NA	NA	NA	NA	NA	NA	0.583684	0.00760551	1	0	0	0	0	0	0	0	0.0599016	0	0.711271	0	0	2	0	0	1	3
puppy_6_tricycle	tricycle	social	NA	NA	NA	NA	NA	NA	NA	NA	NA	NA	NA	NA	NA	0	0	0.960396	0	0	0	0	0	0	0	0	0	1	0	0	0	0	0	0	0
puppy_7_tricycle	tricycle	object	NA	NA	NA	NA	NA	NA	NA	NA	NA	NA	NA	NA	NA	NA	NA	NA	NA	NA	NA	NA	NA	NA	NA	NA	NA	NA	NA	NA	NA	NA	NA	NA	NA
puppy_7_tricycle	tricycle	social	NA	NA	NA	NA	NA	NA	NA	NA	NA	NA	NA	NA	NA	NA	NA	NA	NA	NA	NA	NA	NA	NA	NA	NA	NA	NA	NA	NA	NA	NA	NA	NA	NA
puppy_8_tricycle	tricycle	object	NA	NA	NA	NA	NA	NA	NA	NA	NA	NA	NA	NA	NA	NA	NA	NA	NA	NA	NA	NA	NA	NA	NA	NA	NA	NA	NA	NA	NA	NA	NA	NA	NA
puppy_8_tricycle	tricycle	social	NA	NA	NA	NA	NA	NA	NA	NA	NA	NA	NA	NA	NA	NA	NA	NA	NA	NA	NA	NA	NA	NA	NA	NA	NA	NA	NA	NA	NA	NA	NA	NA	NA
puppy_9_tricycle	tricycle	object	NA	NA	NA	NA	NA	NA	NA	NA	NA	NA	NA	NA	NA	NA	NA	NA	NA	NA	NA	NA	NA	NA	NA	NA	NA	NA	NA	NA	NA	NA	NA	NA	NA
puppy_9_tricycle	tricycle	social	NA	NA	NA	NA	NA	NA	NA	NA	NA	NA	NA	NA	NA	NA	NA	NA	NA	NA	NA	NA	NA	NA	NA	NA	NA	NA	NA	NA	NA	NA	NA	NA	NA

## Sheet: dataset_predictive
subject	litter	session	id_object	puppy_tested	n_litter	sex	prop_duration_touch_object	prop_duration_tw_object	prop_active_object	n_bodyshake_object	n_scratching_object	n_selfgrooming_object	n_snoutlick_object	n_tot_startle_object	n_yawn_object	n_stress_object	prop_duration_touch_social	prop_duration_tw_social	prop_active_social	n_bodyshake_social	n_scratching_social	n_selfgrooming_social	n_snoutlick_social	n_tot_startle_social	n_yawn_social	n_stress_social
puppy_1_dobby	dobby	1	red_bucket	1	8	f	0	NA	0.252828	0	0	0	0	0	2	2	0.06668	0	1	0	0	2	0	0	0	2
puppy_2_dobby	dobby	1	red_bucket	1	8	m	0.0262862	0	0.572799	0	0	0	0	0	0	0	NA	NA	NA	NA	NA	NA	NA	NA	NA	NA
puppy_3_dobby	dobby	1	red_bucket	1	8	m	0	0	0.621184	2	0	0	1	0	1	3	0	0	0.817227	0	1	0	0	0	1	2
puppy_4_dobby	dobby	1	red_bucket	1	8	m	0	0	0.0743503	0	1	0	0	0	1	2	0	0	0.726957	0	0	0	0	0	1	1
puppy_5_dobby	dobby	1	red_bucket	1	8	NA	0.135625	0.0315572	0.421806	0	0	0	0	0	0	0	0.087159	0	1	1	0	1	0	0	0	2
puppy_6_dobby	dobby	1	red_bucket	1	8	m	0	0	0.0707078	0	0	0	0	0	0	0	0	0	0.413877	0	0	0	0	0	0	0
puppy_7_dobby	dobby	1	red_bucket	1	8	m	0	0	0.93477	1	1	2	0	0	0	4	0	0	1	0	0	0	0	0	0	0
puppy_8_dobby	dobby	1	red_bucket	1	8	m	0	0	0	0	0	0	0	0	0	0	0	0	1	0	0	0	0	0	0	0
puppy_9_dobby	dobby	1	red_bucket	0	8	NA	NA	NA	NA	NA	NA	NA	NA	NA	NA	NA	NA	NA	NA	NA	NA	NA	NA	NA	NA	NA
puppy_1_lumos	lumos	1	white_bucket	1	9	f	0.484048	0	0.935706	0	0	0	0	0	0	0	0.570771	0.328084	0.898987	0	0	0	0	0	0	0
puppy_2_lumos	lumos	1	white_bucket	1	9	f	0.256237	0.100761	0.677961	0	0	0	0	0	0	0	0.703065	0.856099	1	0	0	0	0	0	0	0
puppy_3_lumos	lumos	1	white_bucket	1	9	f	0.194255	0	0.30486	0	0	0	0	0	0	0	NA	NA	NA	NA	NA	NA	NA	NA	NA	NA
puppy_4_lumos	lumos	1	white_bucket	1	9	f	0.407216	0.0750298	0.908479	0	0	0	0	0	0	0	0.355321	0.785262	1	0	0	0	0	0	0	0
puppy_5_lumos	lumos	1	white_bucket	1	9	NA	0.287528	0	0.649141	0	0	0	0	0	0	0	0.314623	0.318417	0.87311	1	0	0	0	0	0	1
puppy_6_lumos	lumos	1	white_bucket	1	9	m	0.0717133	0	0.39254	0	0	0	0	0	0	0	0.212307	0	1	0	0	0	0	0	0	0
puppy_7_lumos	lumos	1	white_bucket	1	9	m	0.108706	0	0.263462	0	0	0	0	0	0	0	0	0	0.692905	0	0	0	0	0	0	0
puppy_8_lumos	lumos	1	white_bucket	1	9	f	0.256806	0.0366861	0.820402	0	0	0	0	0	0	0	0.469657	0.850759	1	0	0	0	0	0	0	0
puppy_9_lumos	lumos	1	white_bucket	1	9	f	0.331595	0	0.679055	0	0	0	0	0	0	0	0.439015	0.531419	0.906066	0	0	0	0	0	0	0
puppy_1_mabri	mabri	1	white_bucket	1	6	m	0.035	0.0241633	0.934227	0	0	0	0	0	0	0	0.749979	0.763088	1	1	0	1	0	0	0	2
puppy_2_mabri	mabri	1	white_bucket	1	6	m	0.0229081	0.0229081	0.723116	0	0	1	0	0	1	2	0.43166	0.429937	0.723139	0	0	1	0	0	0	1
puppy_3_mabri	mabri	1	white_bucket	0	6	NA	NA	NA	NA	NA	NA	NA	NA	NA	NA	NA	0.379998	0.398082	0.775204	0	0	0	0	0	0	0
puppy_4_mabri	mabri	1	white_bucket	1	6	m	0.00622354	0	0.998245	0	0	0	0	0	0	0	NA	NA	NA	NA	NA	NA	NA	NA	NA	NA
puppy_5_mabri	mabri	1	white_bucket	0	6	NA	NA	NA	NA	NA	NA	NA	NA	NA	NA	NA	0.128317	0.109608	0.69972	1	0	0	0	0	0	1
puppy_6_mabri	mabri	1	white_bucket	1	6	m	0.0688041	0	1	0	0	0	0	0	0	0	0.190617	0.212492	0.632707	0	0	0	0	0	0	0
puppy_7_mabri	mabri	1	white_bucket	0	6	NA	NA	NA	NA	NA	NA	NA	NA	NA	NA	NA	NA	NA	NA	NA	NA	NA	NA	NA	NA	NA
puppy_8_mabri	mabri	1	white_bucket	0	6	NA	NA	NA	NA	NA	NA	NA	NA	NA	NA	NA	NA	NA	NA	NA	NA	NA	NA	NA	NA	NA
puppy_9_mabri	mabri	1	white_bucket	0	6	NA	NA	NA	NA	NA	NA	NA	NA	NA	NA	NA	NA	NA	NA	NA	NA	NA	NA	NA	NA	NA
puppy_1_mamba	mamba	1	NA	0	NA	NA	NA	NA	NA	NA	NA	NA	NA	NA	NA	NA	NA	NA	NA	NA	NA	NA	NA	NA	NA	NA
puppy_2_mamba	mamba	1	NA	0	NA	NA	NA	NA	NA	NA	NA	NA	NA	NA	NA	NA	NA	NA	NA	NA	NA	NA	NA	NA	NA	NA
puppy_3_mamba	mamba	1	NA	0	NA	NA	NA	NA	NA	NA	NA	NA	NA	NA	NA	NA	NA	NA	NA	NA	NA	NA	NA	NA	NA	NA
puppy_4_mamba	mamba	1	NA	0	NA	NA	NA	NA	NA	NA	NA	NA	NA	NA	NA	NA	NA	NA	NA	NA	NA	NA	NA	NA	NA	NA
puppy_5_mamba	mamba	1	NA	0	NA	NA	NA	NA	NA	NA	NA	NA	NA	NA	NA	NA	NA	NA	NA	NA	NA	NA	NA	NA	NA	NA
puppy_6_mamba	mamba	1	NA	0	NA	NA	NA	NA	NA	NA	NA	NA	NA	NA	NA	NA	NA	NA	NA	NA	NA	NA	NA	NA	NA	NA
puppy_7_mamba	mamba	1	NA	0	NA	NA	NA	NA	NA	NA	NA	NA	NA	NA	NA	NA	NA	NA	NA	NA	NA	NA	NA	NA	NA	NA
puppy_8_mamba	mamba	1	NA	0	NA	NA	NA	NA	NA	NA	NA	NA	NA	NA	NA	NA	NA	NA	NA	NA	NA	NA	NA	NA	NA	NA
puppy_9_mamba	mamba	1	NA	0	NA	NA	NA	NA	NA	NA	NA	NA	NA	NA	NA	NA	NA	NA	NA	NA	NA	NA	NA	NA	NA	NA
puppy_1_misspiggy	misspiggy	1	blue_bucket	1	4	f	0	0	0.264369	0	0	0	0	0	0	0	0.333905	0.278937	1	0	0	0	0	0	0	0
puppy_2_misspiggy	misspiggy	1	blue_bucket	1	4	m	0.267507	0.0183333	0.738467	0	0	0	0	1	0	0	0.34901	0.164497	1	0	0	0	0	0	0	0
puppy_3_misspiggy	misspiggy	1	blue_bucket	0	4	NA	NA	NA	NA	NA	NA	NA	NA	NA	NA	NA	0.272035	0	1	0	0	0	0	0	0	0
puppy_4_misspiggy	misspiggy	1	blue_bucket	1	4	f	0.340091	0.114796	0.699113	0	0	0	0	0	0	0	0.328285	0.398391	1	0	0	0	0	0	0	0
puppy_5_misspiggy	misspiggy	1	blue_bucket	0	4	NA	NA	NA	NA	NA	NA	NA	NA	NA	NA	NA	NA	NA	NA	NA	NA	NA	NA	NA	NA	NA
puppy_6_misspiggy	misspiggy	1	blue_bucket	0	4	NA	NA	NA	NA	NA	NA	NA	NA	NA	NA	NA	NA	NA	NA	NA	NA	NA	NA	NA	NA	NA
puppy_7_misspiggy	misspiggy	1	blue_bucket	0	4	NA	NA	NA	NA	NA	NA	NA	NA	NA	NA	NA	NA	NA	NA	NA	NA	NA	NA	NA	NA	NA
puppy_8_misspiggy	misspiggy	1	blue_bucket	0	4	NA	NA	NA	NA	NA	NA	NA	NA	NA	NA	NA	NA	NA	NA	NA	NA	NA	NA	NA	NA	NA
puppy_9_misspiggy	misspiggy	1	blue_bucket	0	4	NA	NA	NA	NA	NA	NA	NA	NA	NA	NA	NA	NA	NA	NA	NA	NA	NA	NA	NA	NA	NA
puppy_1_nibbler	nibbler	1	NA	0	NA	NA	NA	NA	NA	NA	NA	NA	NA	NA	NA	NA	NA	NA	NA	NA	NA	NA	NA	NA	NA	NA
puppy_2_nibbler	nibbler	1	NA	0	NA	NA	NA	NA	NA	NA	NA	NA	NA	NA	NA	NA	NA	NA	NA	NA	NA	NA	NA	NA	NA	NA
puppy_3_nibbler	nibbler	1	NA	0	NA	NA	NA	NA	NA	NA	NA	NA	NA	NA	NA	NA	NA	NA	NA	NA	NA	NA	NA	NA	NA	NA
puppy_4_nibbler	nibbler	1	NA	0	NA	NA	NA	NA	NA	NA	NA	NA	NA	NA	NA	NA	NA	NA	NA	NA	NA	NA	NA	NA	NA	NA
puppy_5_nibbler	nibbler	1	NA	0	NA	NA	NA	NA	NA	NA	NA	NA	NA	NA	NA	NA	NA	NA	NA	NA	NA	NA	NA	NA	NA	NA
puppy_6_nibbler	nibbler	1	NA	0	NA	NA	NA	NA	NA	NA	NA	NA	NA	NA	NA	NA	NA	NA	NA	NA	NA	NA	NA	NA	NA	NA
puppy_7_nibbler	nibbler	1	NA	0	NA	NA	NA	NA	NA	NA	NA	NA	NA	NA	NA	NA	NA	NA	NA	NA	NA	NA	NA	NA	NA	NA
puppy_8_nibbler	nibbler	1	NA	0	NA	NA	NA	NA	NA	NA	NA	NA	NA	NA	NA	NA	NA	NA	NA	NA	NA	NA	NA	NA	NA	NA
puppy_9_nibbler	nibbler	1	NA	0	NA	NA	NA	NA	NA	NA	NA	NA	NA	NA	NA	NA	NA	NA	NA	NA	NA	NA	NA	NA	NA	NA
puppy_1_nova	nova	1	white_bucket	0	10	NA	NA	NA	NA	NA	NA	NA	NA	NA	NA	NA	NA	NA	NA	NA	NA	NA	NA	NA	NA	NA
puppy_2_nova	nova	1	white_bucket	0	10	NA	NA	NA	NA	NA	NA	NA	NA	NA	NA	NA	NA	NA	NA	NA	NA	NA	NA	NA	NA	NA
puppy_3_nova	nova	1	white_bucket	1	10	f	0	0	0.196921	0	0	0	0	0	0	0	0	0	0.264942	0	0	0	0	0	0	0
puppy_4_nova	nova	1	white_bucket	1	10	f	0	0	0.822977	0	0	0	0	0	0	0	NA	NA	NA	NA	NA	NA	NA	NA	NA	NA
puppy_5_nova	nova	1	white_bucket	0	10	NA	NA	NA	NA	NA	NA	NA	NA	NA	NA	NA	NA	NA	NA	NA	NA	NA	NA	NA	NA	NA
puppy_6_nova	nova	1	white_bucket	0	10	NA	NA	NA	NA	NA	NA	NA	NA	NA	NA	NA	NA	NA	NA	NA	NA	NA	NA	NA	NA	NA
puppy_7_nova	nova	1	white_bucket	0	10	NA	NA	NA	NA	NA	NA	NA	NA	NA	NA	NA	NA	NA	NA	NA	NA	NA	NA	NA	NA	NA
puppy_8_nova	nova	1	white_bucket	1	10	m	0.0442562	0	0.161878	0	0	0	0	0	0	0	0	0	0.0877451	0	0	0	0	0	0	0
puppy_9_nova	nova	1	white_bucket	1	10	m	0.105977	0	0.634207	0	0	0	0	0	0	0	NA	NA	NA	NA	NA	NA	NA	NA	NA	NA
puppy_1_pumpkin	pumpkin	1	red_bucket	1	6	f	0.154193	0.02418	1	0	0	0	0	0	0	0	0.709549	0.169061	1	0	0	0	0	0	0	0
puppy_2_pumpkin	pumpkin	1	red_bucket	1	6	m	0.27663	0	1	1	0	0	0	0	0	1	0.694147	0.0675033	1	0	0	0	0	0	0	0
puppy_3_pumpkin	pumpkin	1	red_bucket	1	6	m	0.422906	0	1	1	0	0	0	0	0	1	0.785907	0.200421	1	0	0	0	0	0	0	0
puppy_4_pumpkin	pumpkin	1	red_bucket	1	6	f	0.259701	0	0.956304	1	0	0	0	0	0	1	0.839304	0.377797	1	0	0	0	0	0	0	0
puppy_5_pumpkin	pumpkin	1	red_bucket	1	6	m	0.518805	0.0452407	1	0	0	0	0	0	1	1	0.920175	0.412439	1	1	0	0	0	0	0	1
puppy_6_pumpkin	pumpkin	1	red_bucket	0	6	NA	NA	NA	NA	NA	NA	NA	NA	NA	NA	NA	0.716437	0.309167	1	0	0	0	0	0	0	0
puppy_7_pumpkin	pumpkin	1	red_bucket	0	6	NA	NA	NA	NA	NA	NA	NA	NA	NA	NA	NA	NA	NA	NA	NA	NA	NA	NA	NA	NA	NA
puppy_8_pumpkin	pumpkin	1	red_bucket	0	6	NA	NA	NA	NA	NA	NA	NA	NA	NA	NA	NA	NA	NA	NA	NA	NA	NA	NA	NA	NA	NA
puppy_9_pumpkin	pumpkin	1	red_bucket	0	6	NA	NA	NA	NA	NA	NA	NA	NA	NA	NA	NA	NA	NA	NA	NA	NA	NA	NA	NA	NA	NA
puppy_1_roma	roma	1	red_bucket	0	6	m	NA	NA	NA	NA	NA	NA	NA	NA	NA	NA	NA	NA	NA	NA	NA	NA	NA	NA	NA	NA
puppy_2_roma	roma	1	red_bucket	0	6	NA	NA	NA	NA	NA	NA	NA	NA	NA	NA	NA	0.359693	0.00831	1	1	1	0	0	0	0	2
puppy_3_roma	roma	1	red_bucket	1	6	m	0.141997	0	0.348253	1	1	0	0	0	0	2	0.338311	0.0185256	0.992357	1	0	0	0	0	0	1
puppy_4_roma	roma	1	red_bucket	1	6	f	0.043603	0	0.214552	1	0	0	0	0	0	1	0.00506651	0	0.216287	0	0	0	0	0	0	0
puppy_5_roma	roma	1	red_bucket	1	6	f	0.00829	0	0.67163	1	0	0	0	0	0	1	0.16547	0.0361138	1	1	0	0	0	0	0	1
puppy_6_roma	roma	1	red_bucket	1	6	f	0.0299853	0	0.759824	1	0	0	0	0	0	1	0.397061	0.0437623	1	0	0	0	0	0	0	0
puppy_7_roma	roma	1	red_bucket	0	6	NA	NA	NA	NA	NA	NA	NA	NA	NA	NA	NA	NA	NA	NA	NA	NA	NA	NA	NA	NA	NA
puppy_8_roma	roma	1	red_bucket	0	6	NA	NA	NA	NA	NA	NA	NA	NA	NA	NA	NA	NA	NA	NA	NA	NA	NA	NA	NA	NA	NA
puppy_9_roma	roma	1	red_bucket	0	6	NA	NA	NA	NA	NA	NA	NA	NA	NA	NA	NA	NA	NA	NA	NA	NA	NA	NA	NA	NA	NA
puppy_1_shae	shae	1	NA	0	NA	NA	NA	NA	NA	NA	NA	NA	NA	NA	NA	NA	NA	NA	NA	NA	NA	NA	NA	NA	NA	NA
puppy_2_shae	shae	1	NA	0	NA	NA	NA	NA	NA	NA	NA	NA	NA	NA	NA	NA	NA	NA	NA	NA	NA	NA	NA	NA	NA	NA
puppy_3_shae	shae	1	NA	0	NA	NA	NA	NA	NA	NA	NA	NA	NA	NA	NA	NA	NA	NA	NA	NA	NA	NA	NA	NA	NA	NA
puppy_4_shae	shae	1	NA	0	NA	NA	NA	NA	NA	NA	NA	NA	NA	NA	NA	NA	NA	NA	NA	NA	NA	NA	NA	NA	NA	NA
puppy_5_shae	shae	1	NA	0	NA	NA	NA	NA	NA	NA	NA	NA	NA	NA	NA	NA	NA	NA	NA	NA	NA	NA	NA	NA	NA	NA
puppy_6_shae	shae	1	NA	0	NA	NA	NA	NA	NA	NA	NA	NA	NA	NA	NA	NA	NA	NA	NA	NA	NA	NA	NA	NA	NA	NA
puppy_7_shae	shae	1	NA	0	NA	NA	NA	NA	NA	NA	NA	NA	NA	NA	NA	NA	NA	NA	NA	NA	NA	NA	NA	NA	NA	NA
puppy_8_shae	shae	1	NA	0	NA	NA	NA	NA	NA	NA	NA	NA	NA	NA	NA	NA	NA	NA	NA	NA	NA	NA	NA	NA	NA	NA
puppy_9_shae	shae	1	NA	0	NA	NA	NA	NA	NA	NA	NA	NA	NA	NA	NA	NA	NA	NA	NA	NA	NA	NA	NA	NA	NA	NA
puppy_1_socks	socks	1	blue_umbrella	0	9	NA	NA	NA	NA	NA	NA	NA	NA	NA	NA	NA	0.209523	0.166901	1	5	3	0	0	0	0	8
puppy_2_socks	socks	1	blue_umbrella	1	9	f	0.131182	0.0329392	1	1	0	0	0	0	0	1	0	0.00431604	1	1	1	0	0	0	0	2
puppy_3_socks	socks	1	blue_umbrella	1	9	f	0.0999702	0	0.935952	1	1	0	0	0	0	2	0.151156	0.211668	1	3	0	0	0	1	0	3
puppy_4_socks	socks	1	blue_umbrella	1	9	f	0.19546	0	1	1	0	0	0	0	2	3	0.203057	0.64942	1	0	0	0	0	0	0	0
puppy_5_socks	socks	1	blue_umbrella	1	9	m	0.148206	0	1	3	0	0	0	0	0	3	0.22825	0.0404278	1	1	0	0	0	0	0	1
puppy_6_socks	socks	1	blue_umbrella	1	9	f	0	0	0.369491	0	1	0	0	0	2	3	0	0	1	0	0	0	0	0	0	0
puppy_7_socks	socks	1	blue_umbrella	0	9	NA	NA	NA	NA	NA	NA	NA	NA	NA	NA	NA	0.0846933	0.00917	1	0	3	0	0	0	0	3
puppy_8_socks	socks	1	blue_umbrella	1	9	f	0	0	0.505276	1	0	1	0	0	0	2	0.016868	0.0133168	1	2	0	0	0	0	0	2
puppy_9_socks	socks	1	blue_umbrella	1	9	f	0.07933	0	0.449173	2	0	0	0	0	0	2	0.0043017	0.027553	1	1	0	0	0	0	0	1
puppy_1_tip2017	tip2017	1	NA	0	NA	NA	NA	NA	NA	NA	NA	NA	NA	NA	NA	NA	NA	NA	NA	NA	NA	NA	NA	NA	NA	NA
puppy_2_tip2017	tip2017	1	NA	0	NA	NA	NA	NA	NA	NA	NA	NA	NA	NA	NA	NA	NA	NA	NA	NA	NA	NA	NA	NA	NA	NA
puppy_3_tip2017	tip2017	1	NA	0	NA	NA	NA	NA	NA	NA	NA	NA	NA	NA	NA	NA	NA	NA	NA	NA	NA	NA	NA	NA	NA	NA
puppy_4_tip2017	tip2017	1	NA	0	NA	NA	NA	NA	NA	NA	NA	NA	NA	NA	NA	NA	NA	NA	NA	NA	NA	NA	NA	NA	NA	NA
puppy_5_tip2017	tip2017	1	NA	0	NA	NA	NA	NA	NA	NA	NA	NA	NA	NA	NA	NA	NA	NA	NA	NA	NA	NA	NA	NA	NA	NA
puppy_6_tip2017	tip2017	1	NA	0	NA	NA	NA	NA	NA	NA	NA	NA	NA	NA	NA	NA	NA	NA	NA	NA	NA	NA	NA	NA	NA	NA
puppy_7_tip2017	tip2017	1	NA	0	NA	NA	NA	NA	NA	NA	NA	NA	NA	NA	NA	NA	NA	NA	NA	NA	NA	NA	NA	NA	NA	NA
puppy_8_tip2017	tip2017	1	NA	0	NA	NA	NA	NA	NA	NA	NA	NA	NA	NA	NA	NA	NA	NA	NA	NA	NA	NA	NA	NA	NA	NA
puppy_9_tip2017	tip2017	1	NA	0	NA	NA	NA	NA	NA	NA	NA	NA	NA	NA	NA	NA	NA	NA	NA	NA	NA	NA	NA	NA	NA	NA
puppy_1_tip2018	tip2018	1	red_bucket	1	3	m	0	0	0.697524	0	0	0	0	0	0	0	0.424241	0	1	0	0	0	0	0	0	0
puppy_2_tip2018	tip2018	1	red_bucket	1	3	f	0	0	0.746719	0	0	0	0	0	0	0	0	0	0.773762	0	0	0	0	0	0	0
puppy_3_tip2018	tip2018	1	red_bucket	1	3	m	0.13816	0	1	0	0	0	0	1	1	1	0.219875	0	1	0	0	0	0	0	0	0
puppy_4_tip2018	tip2018	1	red_bucket	0	3	NA	NA	NA	NA	NA	NA	NA	NA	NA	NA	NA	NA	NA	NA	NA	NA	NA	NA	NA	NA	NA
puppy_5_tip2018	tip2018	1	red_bucket	0	3	NA	NA	NA	NA	NA	NA	NA	NA	NA	NA	NA	NA	NA	NA	NA	NA	NA	NA	NA	NA	NA
puppy_6_tip2018	tip2018	1	red_bucket	0	3	NA	NA	NA	NA	NA	NA	NA	NA	NA	NA	NA	NA	NA	NA	NA	NA	NA	NA	NA	NA	NA
puppy_7_tip2018	tip2018	1	red_bucket	0	3	NA	NA	NA	NA	NA	NA	NA	NA	NA	NA	NA	NA	NA	NA	NA	NA	NA	NA	NA	NA	NA
puppy_8_tip2018	tip2018	1	red_bucket	0	3	NA	NA	NA	NA	NA	NA	NA	NA	NA	NA	NA	NA	NA	NA	NA	NA	NA	NA	NA	NA	NA
puppy_9_tip2018	tip2018	1	red_bucket	0	3	NA	NA	NA	NA	NA	NA	NA	NA	NA	NA	NA	NA	NA	NA	NA	NA	NA	NA	NA	NA	NA
puppy_1_tricycle	tricycle	1	NA	0	NA	NA	NA	NA	NA	NA	NA	NA	NA	NA	NA	NA	NA	NA	NA	NA	NA	NA	NA	NA	NA	NA
puppy_2_tricycle	tricycle	1	NA	0	NA	NA	NA	NA	NA	NA	NA	NA	NA	NA	NA	NA	NA	NA	NA	NA	NA	NA	NA	NA	NA	NA
puppy_3_tricycle	tricycle	1	NA	0	NA	NA	NA	NA	NA	NA	NA	NA	NA	NA	NA	NA	NA	NA	NA	NA	NA	NA	NA	NA	NA	NA
puppy_4_tricycle	tricycle	1	NA	0	NA	NA	NA	NA	NA	NA	NA	NA	NA	NA	NA	NA	NA	NA	NA	NA	NA	NA	NA	NA	NA	NA
puppy_5_tricycle	tricycle	1	NA	0	NA	NA	NA	NA	NA	NA	NA	NA	NA	NA	NA	NA	NA	NA	NA	NA	NA	NA	NA	NA	NA	NA
puppy_6_tricycle	tricycle	1	NA	0	NA	NA	NA	NA	NA	NA	NA	NA	NA	NA	NA	NA	NA	NA	NA	NA	NA	NA	NA	NA	NA	NA
puppy_7_tricycle	tricycle	1	NA	0	NA	NA	NA	NA	NA	NA	NA	NA	NA	NA	NA	NA	NA	NA	NA	NA	NA	NA	NA	NA	NA	NA
puppy_8_tricycle	tricycle	1	NA	0	NA	NA	NA	NA	NA	NA	NA	NA	NA	NA	NA	NA	NA	NA	NA	NA	NA	NA	NA	NA	NA	NA
puppy_9_tricycle	tricycle	1	NA	0	NA	NA	NA	NA	NA	NA	NA	NA	NA	NA	NA	NA	NA	NA	NA	NA	NA	NA	NA	NA	NA	NA
puppy_1_dobby	dobby	2	NA	0	NA	NA	NA	NA	NA	NA	NA	NA	NA	NA	NA	NA	NA	NA	NA	NA	NA	NA	NA	NA	NA	NA
puppy_2_dobby	dobby	2	NA	0	NA	NA	NA	NA	NA	NA	NA	NA	NA	NA	NA	NA	NA	NA	NA	NA	NA	NA	NA	NA	NA	NA
puppy_3_dobby	dobby	2	NA	0	NA	NA	NA	NA	NA	NA	NA	NA	NA	NA	NA	NA	NA	NA	NA	NA	NA	NA	NA	NA	NA	NA
puppy_4_dobby	dobby	2	NA	0	NA	NA	NA	NA	NA	NA	NA	NA	NA	NA	NA	NA	NA	NA	NA	NA	NA	NA	NA	NA	NA	NA
puppy_5_dobby	dobby	2	NA	0	NA	NA	NA	NA	NA	NA	NA	NA	NA	NA	NA	NA	NA	NA	NA	NA	NA	NA	NA	NA	NA	NA
puppy_6_dobby	dobby	2	NA	0	NA	NA	NA	NA	NA	NA	NA	NA	NA	NA	NA	NA	NA	NA	NA	NA	NA	NA	NA	NA	NA	NA
puppy_7_dobby	dobby	2	NA	0	NA	NA	NA	NA	NA	NA	NA	NA	NA	NA	NA	NA	NA	NA	NA	NA	NA	NA	NA	NA	NA	NA
puppy_8_dobby	dobby	2	NA	0	NA	NA	NA	NA	NA	NA	NA	NA	NA	NA	NA	NA	NA	NA	NA	NA	NA	NA	NA	NA	NA	NA
puppy_9_dobby	dobby	2	NA	0	NA	NA	NA	NA	NA	NA	NA	NA	NA	NA	NA	NA	NA	NA	NA	NA	NA	NA	NA	NA	NA	NA
puppy_1_lumos	lumos	2	cardboard	1	9	f	0.146671	0.134224	0.272483	0	0	0	0	0	0	0	NA	NA	NA	NA	NA	NA	NA	NA	NA	NA
puppy_2_lumos	lumos	2	cardboard	1	9	f	0.0151095	0.0367091	0.314061	0	0	0	0	0	0	0	0.966613	0.677217	1	0	0	0	0	0	0	0
puppy_3_lumos	lumos	2	cardboard	1	9	f	0.0805091	0	0.378489	0	0	0	0	0	0	0	NA	NA	NA	NA	NA	NA	NA	NA	NA	NA
puppy_4_lumos	lumos	2	cardboard	1	9	f	0.00358313	0	0.299533	0	0	0	0	0	0	0	0.836987	0.817863	1	0	0	0	0	0	0	0
puppy_5_lumos	lumos	2	cardboard	1	9	NA	0	0	0.348367	0	0	0	0	0	0	0	0.162187	0.0616976	0.446699	0	0	0	0	0	0	0
puppy_6_lumos	lumos	2	cardboard	1	9	m	0.174691	0	0.415315	0	0	0	0	0	0	0	NA	NA	NA	NA	NA	NA	NA	NA	NA	NA
puppy_7_lumos	lumos	2	cardboard	1	9	m	0.013114	0	0.498042	0	0	0	0	0	0	0	0.504575	0.105669	0.766776	0	0	0	0	0	0	0
puppy_8_lumos	lumos	2	cardboard	1	9	f	0.23237	0.105724	0.875988	0	0	0	0	0	0	0	NA	NA	NA	NA	NA	NA	NA	NA	NA	NA
puppy_9_lumos	lumos	2	cardboard	1	9	f	0	0	0.566897	0	0	0	0	0	0	0	0.447516	0.427488	1	0	0	2	0	0	0	2
puppy_1_mabri	mabri	2	cardboard	0	5	NA	NA	NA	NA	NA	NA	NA	NA	NA	NA	NA	NA	NA	NA	NA	NA	NA	NA	NA	NA	NA
puppy_2_mabri	mabri	2	cardboard	0	5	NA	NA	NA	NA	NA	NA	NA	NA	NA	NA	NA	0.952945	0.791094	0.961316	0	0	0	0	0	1	1
puppy_3_mabri	mabri	2	cardboard	0	5	NA	NA	NA	NA	NA	NA	NA	NA	NA	NA	NA	0.324764	0.313845	0.66428	0	0	0	0	0	0	0
puppy_4_mabri	mabri	2	cardboard	0	5	NA	NA	NA	NA	NA	NA	NA	NA	NA	NA	NA	0.231302	0.152501	0.865502	1	0	0	0	0	0	1
puppy_5_mabri	mabri	2	cardboard	1	5	f	0.0118013	0	0.263263	0	1	0	0	0	0	1	NA	NA	NA	NA	NA	NA	NA	NA	NA	NA
puppy_6_mabri	mabri	2	cardboard	1	5	m	0.0574025	0	1	0	0	0	0	0	0	0	0.187114	0.190442	0.770104	1	0	0	0	0	0	1
puppy_7_mabri	mabri	2	cardboard	0	5	NA	NA	NA	NA	NA	NA	NA	NA	NA	NA	NA	NA	NA	NA	NA	NA	NA	NA	NA	NA	NA
puppy_8_mabri	mabri	2	cardboard	0	5	NA	NA	NA	NA	NA	NA	NA	NA	NA	NA	NA	NA	NA	NA	NA	NA	NA	NA	NA	NA	NA
puppy_9_mabri	mabri	2	cardboard	0	5	NA	NA	NA	NA	NA	NA	NA	NA	NA	NA	NA	NA	NA	NA	NA	NA	NA	NA	NA	NA	NA
puppy_1_mamba	mamba	2	cardboard	0	6	NA	NA	NA	NA	NA	NA	NA	NA	NA	NA	NA	0.37737	0	1	0	6	0	0	0	1	7
puppy_2_mamba	mamba	2	cardboard	1	6	m	0.0338803	0	0.34696	1	2	0	0	0	0	3	0.972244	0	1	1	1	0	0	0	1	3
puppy_3_mamba	mamba	2	cardboard	1	6	f	0.144018	0	1	0	3	2	0	0	1	6	0.936127	0	1	1	0	0	0	0	0	1
puppy_4_mamba	mamba	2	cardboard	1	6	f	0.119101	0	0.69924	0	6	1	0	0	0	7	0.906923	0	1	0	0	0	0	0	0	0
puppy_5_mamba	mamba	2	cardboard	1	6	f	0.0208367	0	0.861117	0	2	0	0	0	0	2	0.661833	0	1	0	4	0	0	0	1	5
puppy_6_mamba	mamba	2	cardboard	1	6	f	0.295689	0	0.976909	1	4	0	0	0	0	5	0.704493	0	1	0	0	0	0	0	0	0
puppy_7_mamba	mamba	2	cardboard	0	6	NA	NA	NA	NA	NA	NA	NA	NA	NA	NA	NA	NA	NA	NA	NA	NA	NA	NA	NA	NA	NA
puppy_8_mamba	mamba	2	cardboard	0	6	NA	NA	NA	NA	NA	NA	NA	NA	NA	NA	NA	NA	NA	NA	NA	NA	NA	NA	NA	NA	NA
puppy_9_mamba	mamba	2	cardboard	0	6	NA	NA	NA	NA	NA	NA	NA	NA	NA	NA	NA	NA	NA	NA	NA	NA	NA	NA	NA	NA	NA
puppy_1_misspiggy	misspiggy	2	NA	0	NA	NA	NA	NA	NA	NA	NA	NA	NA	NA	NA	NA	NA	NA	NA	NA	NA	NA	NA	NA	NA	NA
puppy_2_misspiggy	misspiggy	2	NA	0	NA	NA	NA	NA	NA	NA	NA	NA	NA	NA	NA	NA	NA	NA	NA	NA	NA	NA	NA	NA	NA	NA
puppy_3_misspiggy	misspiggy	2	NA	0	NA	NA	NA	NA	NA	NA	NA	NA	NA	NA	NA	NA	NA	NA	NA	NA	NA	NA	NA	NA	NA	NA
puppy_4_misspiggy	misspiggy	2	NA	0	NA	NA	NA	NA	NA	NA	NA	NA	NA	NA	NA	NA	NA	NA	NA	NA	NA	NA	NA	NA	NA	NA
puppy_5_misspiggy	misspiggy	2	NA	0	NA	NA	NA	NA	NA	NA	NA	NA	NA	NA	NA	NA	NA	NA	NA	NA	NA	NA	NA	NA	NA	NA
puppy_6_misspiggy	misspiggy	2	NA	0	NA	NA	NA	NA	NA	NA	NA	NA	NA	NA	NA	NA	NA	NA	NA	NA	NA	NA	NA	NA	NA	NA
puppy_7_misspiggy	misspiggy	2	NA	0	NA	NA	NA	NA	NA	NA	NA	NA	NA	NA	NA	NA	NA	NA	NA	NA	NA	NA	NA	NA	NA	NA
puppy_8_misspiggy	misspiggy	2	NA	0	NA	NA	NA	NA	NA	NA	NA	NA	NA	NA	NA	NA	NA	NA	NA	NA	NA	NA	NA	NA	NA	NA
puppy_9_misspiggy	misspiggy	2	NA	0	NA	NA	NA	NA	NA	NA	NA	NA	NA	NA	NA	NA	NA	NA	NA	NA	NA	NA	NA	NA	NA	NA
puppy_1_nibbler	nibbler	2	blue_umbrella	1	7	f	0	0	1	0	0	0	0	0	0	0	0.179697	0	0.601943	0	0	0	0	0	1	1
puppy_2_nibbler	nibbler	2	blue_umbrella	0	7	NA	NA	NA	NA	NA	NA	NA	NA	NA	NA	NA	NA	NA	NA	NA	NA	NA	NA	NA	NA	NA
puppy_3_nibbler	nibbler	2	blue_umbrella	0	7	NA	NA	NA	NA	NA	NA	NA	NA	NA	NA	NA	NA	NA	NA	NA	NA	NA	NA	NA	NA	NA
puppy_4_nibbler	nibbler	2	blue_umbrella	1	7	f	0	0	1	1	0	0	0	0	0	1	0.330873	0.306966	1	1	1	5	0	0	0	7
puppy_5_nibbler	nibbler	2	blue_umbrella	1	7	f	0	0	1	0	0	0	0	0	0	0	NA	NA	NA	NA	NA	NA	NA	NA	NA	NA
puppy_6_nibbler	nibbler	2	blue_umbrella	1	7	f	0	0	1	0	0	0	0	0	0	0	0.119396	0.0136715	0.881855	0	0	0	0	0	0	0
puppy_7_nibbler	nibbler	2	blue_umbrella	0	7	NA	NA	NA	NA	NA	NA	NA	NA	NA	NA	NA	NA	NA	NA	NA	NA	NA	NA	NA	NA	NA
puppy_8_nibbler	nibbler	2	blue_umbrella	0	7	NA	NA	NA	NA	NA	NA	NA	NA	NA	NA	NA	NA	NA	NA	NA	NA	NA	NA	NA	NA	NA
puppy_9_nibbler	nibbler	2	blue_umbrella	0	7	NA	NA	NA	NA	NA	NA	NA	NA	NA	NA	NA	NA	NA	NA	NA	NA	NA	NA	NA	NA	NA
puppy_1_nova	nova	2	NA	0	NA	NA	NA	NA	NA	NA	NA	NA	NA	NA	NA	NA	NA	NA	NA	NA	NA	NA	NA	NA	NA	NA
puppy_2_nova	nova	2	NA	0	NA	NA	NA	NA	NA	NA	NA	NA	NA	NA	NA	NA	NA	NA	NA	NA	NA	NA	NA	NA	NA	NA
puppy_3_nova	nova	2	NA	0	NA	NA	NA	NA	NA	NA	NA	NA	NA	NA	NA	NA	0.80246	0.844453	1	1	0	0	0	0	0	1
puppy_4_nova	nova	2	NA	0	NA	NA	NA	NA	NA	NA	NA	NA	NA	NA	NA	NA	0.754183	0.738357	1	1	2	0	0	0	0	3
puppy_5_nova	nova	2	NA	0	NA	NA	NA	NA	NA	NA	NA	NA	NA	NA	NA	NA	NA	NA	NA	NA	NA	NA	NA	NA	NA	NA
puppy_6_nova	nova	2	NA	0	NA	NA	NA	NA	NA	NA	NA	NA	NA	NA	NA	NA	NA	NA	NA	NA	NA	NA	NA	NA	NA	NA
puppy_7_nova	nova	2	NA	0	NA	NA	NA	NA	NA	NA	NA	NA	NA	NA	NA	NA	NA	NA	NA	NA	NA	NA	NA	NA	NA	NA
puppy_8_nova	nova	2	NA	0	NA	NA	NA	NA	NA	NA	NA	NA	NA	NA	NA	NA	0.52794	0.52532	1	0	0	0	0	0	0	0
puppy_9_nova	nova	2	NA	0	NA	NA	NA	NA	NA	NA	NA	NA	NA	NA	NA	NA	NA	NA	NA	NA	NA	NA	NA	NA	NA	NA
puppy_1_pumpkin	pumpkin	2	blue_umbrella	0	4	NA	NA	NA	NA	NA	NA	NA	NA	NA	NA	NA	NA	NA	NA	NA	NA	NA	NA	NA	NA	NA
puppy_2_pumpkin	pumpkin	2	blue_umbrella	1	4	m	0.259417	0.0879185	1	2	0	0	0	0	0	2	0.7767	0.3334	1	0	0	0	0	0	0	0
puppy_3_pumpkin	pumpkin	2	blue_umbrella	1	4	m	0.0948337	0.0203897	1	0	0	0	0	0	0	0	0.828315	0.790056	1	0	0	1	0	0	0	1
puppy_4_pumpkin	pumpkin	2	blue_umbrella	1	4	f	0.0619772	0	1	0	0	0	0	0	0	0	0.74495	0.639973	1	0	0	0	0	0	0	0
puppy_5_pumpkin	pumpkin	2	blue_umbrella	1	4	m	0.0451601	0.138853	0.723816	1	0	0	0	0	0	1	0.569873	0.40655	1	0	3	1	0	0	0	4
puppy_6_pumpkin	pumpkin	2	blue_umbrella	0	4	NA	NA	NA	NA	NA	NA	NA	NA	NA	NA	NA	NA	NA	NA	NA	NA	NA	NA	NA	NA	NA
puppy_7_pumpkin	pumpkin	2	blue_umbrella	0	4	NA	NA	NA	NA	NA	NA	NA	NA	NA	NA	NA	NA	NA	NA	NA	NA	NA	NA	NA	NA	NA
puppy_8_pumpkin	pumpkin	2	blue_umbrella	0	4	NA	NA	NA	NA	NA	NA	NA	NA	NA	NA	NA	NA	NA	NA	NA	NA	NA	NA	NA	NA	NA
puppy_9_pumpkin	pumpkin	2	blue_umbrella	0	4	NA	NA	NA	NA	NA	NA	NA	NA	NA	NA	NA	NA	NA	NA	NA	NA	NA	NA	NA	NA	NA
puppy_1_roma	roma	2	blue_umbrella	0	6	NA	NA	NA	NA	NA	NA	NA	NA	NA	NA	NA	NA	NA	NA	NA	NA	NA	NA	NA	NA	NA
puppy_2_roma	roma	2	blue_umbrella	1	6	f	0.0476417	0	0.765738	0	1	0	0	0	0	1	0.328098	0.0681306	1	0	0	3	0	0	0	3
puppy_3_roma	roma	2	blue_umbrella	1	6	m	0.295526	0	0.438875	0	0	0	0	0	0	0	0.0883167	0	1	0	0	1	0	0	0	1
puppy_4_roma	roma	2	blue_umbrella	1	6	f	0.18919	0	0.704077	1	0	0	0	0	0	1	0	0	0.329944	0	0	0	0	0	0	0
puppy_5_roma	roma	2	blue_umbrella	0	6	NA	NA	NA	NA	NA	NA	NA	NA	NA	NA	NA	0	0	0.785775	1	1	2	0	0	0	4
puppy_6_roma	roma	2	blue_umbrella	0	6	NA	NA	NA	NA	NA	NA	NA	NA	NA	NA	NA	0	0	0.746763	1	0	1	0	0	0	2
puppy_7_roma	roma	2	blue_umbrella	0	6	NA	NA	NA	NA	NA	NA	NA	NA	NA	NA	NA	NA	NA	NA	NA	NA	NA	NA	NA	NA	NA
puppy_8_roma	roma	2	blue_umbrella	0	6	NA	NA	NA	NA	NA	NA	NA	NA	NA	NA	NA	NA	NA	NA	NA	NA	NA	NA	NA	NA	NA
puppy_9_roma	roma	2	blue_umbrella	0	6	NA	NA	NA	NA	NA	NA	NA	NA	NA	NA	NA	NA	NA	NA	NA	NA	NA	NA	NA	NA	NA
puppy_1_shae	shae	2	NA	0	NA	NA	NA	NA	NA	NA	NA	NA	NA	NA	NA	NA	NA	NA	NA	NA	NA	NA	NA	NA	NA	NA
puppy_2_shae	shae	2	NA	0	NA	NA	NA	NA	NA	NA	NA	NA	NA	NA	NA	NA	NA	NA	NA	NA	NA	NA	NA	NA	NA	NA
puppy_3_shae	shae	2	NA	0	NA	NA	NA	NA	NA	NA	NA	NA	NA	NA	NA	NA	NA	NA	NA	NA	NA	NA	NA	NA	NA	NA
puppy_4_shae	shae	2	NA	0	NA	NA	NA	NA	NA	NA	NA	NA	NA	NA	NA	NA	NA	NA	NA	NA	NA	NA	NA	NA	NA	NA
puppy_5_shae	shae	2	NA	0	NA	NA	NA	NA	NA	NA	NA	NA	NA	NA	NA	NA	NA	NA	NA	NA	NA	NA	NA	NA	NA	NA
puppy_6_shae	shae	2	NA	0	NA	NA	NA	NA	NA	NA	NA	NA	NA	NA	NA	NA	NA	NA	NA	NA	NA	NA	NA	NA	NA	NA
puppy_7_shae	shae	2	NA	0	NA	NA	NA	NA	NA	NA	NA	NA	NA	NA	NA	NA	NA	NA	NA	NA	NA	NA	NA	NA	NA	NA
puppy_8_shae	shae	2	NA	0	NA	NA	NA	NA	NA	NA	NA	NA	NA	NA	NA	NA	NA	NA	NA	NA	NA	NA	NA	NA	NA	NA
puppy_9_shae	shae	2	NA	0	NA	NA	NA	NA	NA	NA	NA	NA	NA	NA	NA	NA	NA	NA	NA	NA	NA	NA	NA	NA	NA	NA
puppy_1_socks	socks	2	NA	0	NA	NA	NA	NA	NA	NA	NA	NA	NA	NA	NA	NA	NA	NA	NA	NA	NA	NA	NA	NA	NA	NA
puppy_2_socks	socks	2	NA	0	NA	NA	NA	NA	NA	NA	NA	NA	NA	NA	NA	NA	NA	NA	NA	NA	NA	NA	NA	NA	NA	NA
puppy_3_socks	socks	2	NA	0	NA	NA	NA	NA	NA	NA	NA	NA	NA	NA	NA	NA	NA	NA	NA	NA	NA	NA	NA	NA	NA	NA
puppy_4_socks	socks	2	NA	0	NA	NA	NA	NA	NA	NA	NA	NA	NA	NA	NA	NA	NA	NA	NA	NA	NA	NA	NA	NA	NA	NA
puppy_5_socks	socks	2	NA	0	NA	NA	NA	NA	NA	NA	NA	NA	NA	NA	NA	NA	NA	NA	NA	NA	NA	NA	NA	NA	NA	NA
puppy_6_socks	socks	2	NA	0	NA	NA	NA	NA	NA	NA	NA	NA	NA	NA	NA	NA	NA	NA	NA	NA	NA	NA	NA	NA	NA	NA
puppy_7_socks	socks	2	NA	0	NA	NA	NA	NA	NA	NA	NA	NA	NA	NA	NA	NA	NA	NA	NA	NA	NA	NA	NA	NA	NA	NA
puppy_8_socks	socks	2	NA	0	NA	NA	NA	NA	NA	NA	NA	NA	NA	NA	NA	NA	NA	NA	NA	NA	NA	NA	NA	NA	NA	NA
puppy_9_socks	socks	2	NA	0	NA	NA	NA	NA	NA	NA	NA	NA	NA	NA	NA	NA	NA	NA	NA	NA	NA	NA	NA	NA	NA	NA
puppy_1_tip2017	tip2017	2	blue_umbrella	1	7	m	0.479931	0	1	0	2	0	0	0	0	2	0.0787691	0	1	1	3	1	0	0	0	5
puppy_2_tip2017	tip2017	2	blue_umbrella	1	7	f	0.291844	0	1	0	0	2	0	0	0	2	0.267366	0.0210454	1	0	0	0	0	0	2	2
puppy_3_tip2017	tip2017	2	blue_umbrella	1	7	f	0.24241	0	1	0	0	0	0	0	0	0	0	0	1	0	0	0	0	0	0	0
puppy_4_tip2017	tip2017	2	blue_umbrella	0	7	NA	NA	NA	NA	NA	NA	NA	NA	NA	NA	NA	0.330044	0	1	0	1	1	0	0	0	2
puppy_5_tip2017	tip2017	2	blue_umbrella	0	7	NA	NA	NA	NA	NA	NA	NA	NA	NA	NA	NA	0.0145506	0.0142195	1	0	0	2	0	0	0	2
puppy_6_tip2017	tip2017	2	blue_umbrella	0	7	NA	NA	NA	NA	NA	NA	NA	NA	NA	NA	NA	0.0210731	0	1	0	1	0	0	0	0	1
puppy_7_tip2017	tip2017	2	blue_umbrella	0	7	NA	NA	NA	NA	NA	NA	NA	NA	NA	NA	NA	0.00607667	0	1	0	0	0	0	0	0	0
puppy_8_tip2017	tip2017	2	blue_umbrella	0	7	NA	NA	NA	NA	NA	NA	NA	NA	NA	NA	NA	NA	NA	NA	NA	NA	NA	NA	NA	NA	NA
puppy_9_tip2017	tip2017	2	blue_umbrella	0	7	NA	NA	NA	NA	NA	NA	NA	NA	NA	NA	NA	NA	NA	NA	NA	NA	NA	NA	NA	NA	NA
puppy_1_tip2018	tip2018	2	NA	0	NA	NA	NA	NA	NA	NA	NA	NA	NA	NA	NA	NA	NA	NA	NA	NA	NA	NA	NA	NA	NA	NA
puppy_2_tip2018	tip2018	2	NA	0	NA	NA	NA	NA	NA	NA	NA	NA	NA	NA	NA	NA	NA	NA	NA	NA	NA	NA	NA	NA	NA	NA
puppy_3_tip2018	tip2018	2	NA	0	NA	NA	NA	NA	NA	NA	NA	NA	NA	NA	NA	NA	0.58701	0.45115	1	0	1	1	0	0	2	4
puppy_4_tip2018	tip2018	2	NA	0	NA	NA	NA	NA	NA	NA	NA	NA	NA	NA	NA	NA	NA	NA	NA	NA	NA	NA	NA	NA	NA	NA
puppy_5_tip2018	tip2018	2	NA	0	NA	NA	NA	NA	NA	NA	NA	NA	NA	NA	NA	NA	NA	NA	NA	NA	NA	NA	NA	NA	NA	NA
puppy_6_tip2018	tip2018	2	NA	0	NA	NA	NA	NA	NA	NA	NA	NA	NA	NA	NA	NA	NA	NA	NA	NA	NA	NA	NA	NA	NA	NA
puppy_7_tip2018	tip2018	2	NA	0	NA	NA	NA	NA	NA	NA	NA	NA	NA	NA	NA	NA	NA	NA	NA	NA	NA	NA	NA	NA	NA	NA
puppy_8_tip2018	tip2018	2	NA	0	NA	NA	NA	NA	NA	NA	NA	NA	NA	NA	NA	NA	NA	NA	NA	NA	NA	NA	NA	NA	NA	NA
puppy_9_tip2018	tip2018	2	NA	0	NA	NA	NA	NA	NA	NA	NA	NA	NA	NA	NA	NA	NA	NA	NA	NA	NA	NA	NA	NA	NA	NA
puppy_1_tricycle	tricycle	2	blue_umbrella	1	6	f	0.438328	0.00588522	1	0	0	0	0	0	0	0	0.36936	0.122677	0.661529	0	0	0	0	0	0	0
puppy_2_tricycle	tricycle	2	blue_umbrella	1	6	f	0.0335742	0	0.914477	0	0	2	0	0	0	2	0	0.0770373	1	0	0	1	0	0	0	1
puppy_3_tricycle	tricycle	2	blue_umbrella	1	6	m	0.3175	0.07337	1	1	0	0	0	0	0	1	0.0214367	0.0537233	0.699033	1	0	0	0	0	3	4
puppy_4_tricycle	tricycle	2	blue_umbrella	1	6	f	0	0	0.869784	0	1	5	0	0	0	6	0.0773802	0.0269931	0.715946	0	0	0	0	0	0	0
puppy_5_tricycle	tricycle	2	blue_umbrella	0	6	NA	NA	NA	NA	NA	NA	NA	NA	NA	NA	NA	0	0	0.281207	0	1	0	0	0	0	1
puppy_6_tricycle	tricycle	2	blue_umbrella	1	6	f	0.583684	0.00760551	1	0	0	0	0	0	0	0	0	0	0.960396	0	0	0	0	0	0	0
puppy_7_tricycle	tricycle	2	blue_umbrella	0	6	NA	NA	NA	NA	NA	NA	NA	NA	NA	NA	NA	NA	NA	NA	NA	NA	NA	NA	NA	NA	NA
puppy_8_tricycle	tricycle	2	blue_umbrella	0	6	NA	NA	NA	NA	NA	NA	NA	NA	NA	NA	NA	NA	NA	NA	NA	NA	NA	NA	NA	NA	NA
puppy_9_tricycle	tricycle	2	blue_umbrella	0	6	NA	NA	NA	NA	NA	NA	NA	NA	NA	NA	NA	NA	NA	NA	NA	NA	NA	NA	NA	NA	NA
puppy_1_dobby	dobby	3	NA	0	NA	NA	NA	NA	NA	NA	NA	NA	NA	NA	NA	NA	NA	NA	NA	NA	NA	NA	NA	NA	NA	NA
puppy_2_dobby	dobby	3	NA	0	NA	NA	NA	NA	NA	NA	NA	NA	NA	NA	NA	NA	NA	NA	NA	NA	NA	NA	NA	NA	NA	NA
puppy_3_dobby	dobby	3	NA	0	NA	NA	NA	NA	NA	NA	NA	NA	NA	NA	NA	NA	NA	NA	NA	NA	NA	NA	NA	NA	NA	NA
puppy_4_dobby	dobby	3	NA	0	NA	NA	NA	NA	NA	NA	NA	NA	NA	NA	NA	NA	NA	NA	NA	NA	NA	NA	NA	NA	NA	NA
puppy_5_dobby	dobby	3	NA	0	NA	NA	NA	NA	NA	NA	NA	NA	NA	NA	NA	NA	NA	NA	NA	NA	NA	NA	NA	NA	NA	NA
puppy_6_dobby	dobby	3	NA	0	NA	NA	NA	NA	NA	NA	NA	NA	NA	NA	NA	NA	NA	NA	NA	NA	NA	NA	NA	NA	NA	NA
puppy_7_dobby	dobby	3	NA	0	NA	NA	NA	NA	NA	NA	NA	NA	NA	NA	NA	NA	NA	NA	NA	NA	NA	NA	NA	NA	NA	NA
puppy_8_dobby	dobby	3	NA	0	NA	NA	NA	NA	NA	NA	NA	NA	NA	NA	NA	NA	NA	NA	NA	NA	NA	NA	NA	NA	NA	NA
puppy_9_dobby	dobby	3	NA	0	NA	NA	NA	NA	NA	NA	NA	NA	NA	NA	NA	NA	NA	NA	NA	NA	NA	NA	NA	NA	NA	NA
puppy_1_lumos	lumos	3	NA	0	NA	NA	NA	NA	NA	NA	NA	NA	NA	NA	NA	NA	NA	NA	NA	NA	NA	NA	NA	NA	NA	NA
puppy_2_lumos	lumos	3	NA	0	NA	NA	NA	NA	NA	NA	NA	NA	NA	NA	NA	NA	NA	NA	NA	NA	NA	NA	NA	NA	NA	NA
puppy_3_lumos	lumos	3	NA	0	NA	NA	NA	NA	NA	NA	NA	NA	NA	NA	NA	NA	NA	NA	NA	NA	NA	NA	NA	NA	NA	NA
puppy_4_lumos	lumos	3	NA	0	NA	NA	NA	NA	NA	NA	NA	NA	NA	NA	NA	NA	NA	NA	NA	NA	NA	NA	NA	NA	NA	NA
puppy_5_lumos	lumos	3	NA	0	NA	NA	NA	NA	NA	NA	NA	NA	NA	NA	NA	NA	NA	NA	NA	NA	NA	NA	NA	NA	NA	NA
puppy_6_lumos	lumos	3	NA	0	NA	NA	NA	NA	NA	NA	NA	NA	NA	NA	NA	NA	NA	NA	NA	NA	NA	NA	NA	NA	NA	NA
puppy_7_lumos	lumos	3	NA	0	NA	NA	NA	NA	NA	NA	NA	NA	NA	NA	NA	NA	NA	NA	NA	NA	NA	NA	NA	NA	NA	NA
puppy_8_lumos	lumos	3	NA	0	NA	NA	NA	NA	NA	NA	NA	NA	NA	NA	NA	NA	NA	NA	NA	NA	NA	NA	NA	NA	NA	NA
puppy_9_lumos	lumos	3	NA	0	NA	NA	NA	NA	NA	NA	NA	NA	NA	NA	NA	NA	NA	NA	NA	NA	NA	NA	NA	NA	NA	NA
puppy_1_mabri	mabri	3	bag	0	3	NA	NA	NA	NA	NA	NA	NA	NA	NA	NA	NA	NA	NA	NA	NA	NA	NA	NA	NA	NA	NA
puppy_2_mabri	mabri	3	bag	1	3	m	0.12865	0.0142057	0.408519	0	0	0	0	0	0	0	0.158283	0.15326	0.845823	0	1	0	0	0	0	1
puppy_3_mabri	mabri	3	bag	1	3	f	0.806957	0.0900133	0.960277	0	0	2	0	0	0	2	0.571675	0.521556	0.9438	0	0	0	0	0	0	0
puppy_4_mabri	mabri	3	bag	1	3	m	0.0827093	0.0459492	0.410776	0	0	1	0	0	0	1	0.688065	0.603951	0.897844	1	0	0	0	0	0	1
puppy_5_mabri	mabri	3	bag	0	3	NA	NA	NA	NA	NA	NA	NA	NA	NA	NA	NA	NA	NA	NA	NA	NA	NA	NA	NA	NA	NA
puppy_6_mabri	mabri	3	bag	0	3	NA	NA	NA	NA	NA	NA	NA	NA	NA	NA	NA	NA	NA	NA	NA	NA	NA	NA	NA	NA	NA
puppy_7_mabri	mabri	3	bag	0	3	NA	NA	NA	NA	NA	NA	NA	NA	NA	NA	NA	NA	NA	NA	NA	NA	NA	NA	NA	NA	NA
puppy_8_mabri	mabri	3	bag	0	3	NA	NA	NA	NA	NA	NA	NA	NA	NA	NA	NA	NA	NA	NA	NA	NA	NA	NA	NA	NA	NA
puppy_9_mabri	mabri	3	bag	0	3	NA	NA	NA	NA	NA	NA	NA	NA	NA	NA	NA	NA	NA	NA	NA	NA	NA	NA	NA	NA	NA
puppy_1_mamba	mamba	3	NA	0	NA	NA	NA	NA	NA	NA	NA	NA	NA	NA	NA	NA	0.05459	0	0.306572	0	0	0	0	0	0	0
puppy_2_mamba	mamba	3	NA	0	NA	NA	NA	NA	NA	NA	NA	NA	NA	NA	NA	NA	NA	NA	NA	NA	NA	NA	NA	NA	NA	NA
puppy_3_mamba	mamba	3	NA	0	NA	NA	NA	NA	NA	NA	NA	NA	NA	NA	NA	NA	0.294149	0.274804	0.455263	0	2	2	0	0	0	4
puppy_4_mamba	mamba	3	NA	0	NA	NA	NA	NA	NA	NA	NA	NA	NA	NA	NA	NA	0.568671	0.01884	0.64908	0	0	1	0	0	0	1
puppy_5_mamba	mamba	3	NA	0	NA	NA	NA	NA	NA	NA	NA	NA	NA	NA	NA	NA	0.104746	0.13029	0.305858	0	1	1	0	0	0	2
puppy_6_mamba	mamba	3	NA	0	NA	NA	NA	NA	NA	NA	NA	NA	NA	NA	NA	NA	0.840193	0.168212	0.869186	0	0	0	0	0	0	0
puppy_7_mamba	mamba	3	NA	0	NA	NA	NA	NA	NA	NA	NA	NA	NA	NA	NA	NA	NA	NA	NA	NA	NA	NA	NA	NA	NA	NA
puppy_8_mamba	mamba	3	NA	0	NA	NA	NA	NA	NA	NA	NA	NA	NA	NA	NA	NA	NA	NA	NA	NA	NA	NA	NA	NA	NA	NA
puppy_9_mamba	mamba	3	NA	0	NA	NA	NA	NA	NA	NA	NA	NA	NA	NA	NA	NA	NA	NA	NA	NA	NA	NA	NA	NA	NA	NA
puppy_1_misspiggy	misspiggy	3	NA	0	NA	NA	NA	NA	NA	NA	NA	NA	NA	NA	NA	NA	NA	NA	NA	NA	NA	NA	NA	NA	NA	NA
puppy_2_misspiggy	misspiggy	3	NA	0	NA	NA	NA	NA	NA	NA	NA	NA	NA	NA	NA	NA	NA	NA	NA	NA	NA	NA	NA	NA	NA	NA
puppy_3_misspiggy	misspiggy	3	NA	0	NA	NA	NA	NA	NA	NA	NA	NA	NA	NA	NA	NA	NA	NA	NA	NA	NA	NA	NA	NA	NA	NA
puppy_4_misspiggy	misspiggy	3	NA	0	NA	NA	NA	NA	NA	NA	NA	NA	NA	NA	NA	NA	NA	NA	NA	NA	NA	NA	NA	NA	NA	NA
puppy_5_misspiggy	misspiggy	3	NA	0	NA	NA	NA	NA	NA	NA	NA	NA	NA	NA	NA	NA	NA	NA	NA	NA	NA	NA	NA	NA	NA	NA
puppy_6_misspiggy	misspiggy	3	NA	0	NA	NA	NA	NA	NA	NA	NA	NA	NA	NA	NA	NA	NA	NA	NA	NA	NA	NA	NA	NA	NA	NA
puppy_7_misspiggy	misspiggy	3	NA	0	NA	NA	NA	NA	NA	NA	NA	NA	NA	NA	NA	NA	NA	NA	NA	NA	NA	NA	NA	NA	NA	NA
puppy_8_misspiggy	misspiggy	3	NA	0	NA	NA	NA	NA	NA	NA	NA	NA	NA	NA	NA	NA	NA	NA	NA	NA	NA	NA	NA	NA	NA	NA
puppy_9_misspiggy	misspiggy	3	NA	0	NA	NA	NA	NA	NA	NA	NA	NA	NA	NA	NA	NA	NA	NA	NA	NA	NA	NA	NA	NA	NA	NA
puppy_1_nibbler	nibbler	3	NA	0	NA	NA	NA	NA	NA	NA	NA	NA	NA	NA	NA	NA	NA	NA	NA	NA	NA	NA	NA	NA	NA	NA
puppy_2_nibbler	nibbler	3	NA	0	NA	NA	NA	NA	NA	NA	NA	NA	NA	NA	NA	NA	NA	NA	NA	NA	NA	NA	NA	NA	NA	NA
puppy_3_nibbler	nibbler	3	NA	0	NA	NA	NA	NA	NA	NA	NA	NA	NA	NA	NA	NA	NA	NA	NA	NA	NA	NA	NA	NA	NA	NA
puppy_4_nibbler	nibbler	3	NA	0	NA	NA	NA	NA	NA	NA	NA	NA	NA	NA	NA	NA	NA	NA	NA	NA	NA	NA	NA	NA	NA	NA
puppy_5_nibbler	nibbler	3	NA	0	NA	NA	NA	NA	NA	NA	NA	NA	NA	NA	NA	NA	NA	NA	NA	NA	NA	NA	NA	NA	NA	NA
puppy_6_nibbler	nibbler	3	NA	0	NA	NA	NA	NA	NA	NA	NA	NA	NA	NA	NA	NA	NA	NA	NA	NA	NA	NA	NA	NA	NA	NA
puppy_7_nibbler	nibbler	3	NA	0	NA	NA	NA	NA	NA	NA	NA	NA	NA	NA	NA	NA	NA	NA	NA	NA	NA	NA	NA	NA	NA	NA
puppy_8_nibbler	nibbler	3	NA	0	NA	NA	NA	NA	NA	NA	NA	NA	NA	NA	NA	NA	NA	NA	NA	NA	NA	NA	NA	NA	NA	NA
puppy_9_nibbler	nibbler	3	NA	0	NA	NA	NA	NA	NA	NA	NA	NA	NA	NA	NA	NA	NA	NA	NA	NA	NA	NA	NA	NA	NA	NA
puppy_1_nova	nova	3	NA	0	NA	NA	NA	NA	NA	NA	NA	NA	NA	NA	NA	NA	NA	NA	NA	NA	NA	NA	NA	NA	NA	NA
puppy_2_nova	nova	3	NA	0	NA	NA	NA	NA	NA	NA	NA	NA	NA	NA	NA	NA	NA	NA	NA	NA	NA	NA	NA	NA	NA	NA
puppy_3_nova	nova	3	NA	0	NA	NA	NA	NA	NA	NA	NA	NA	NA	NA	NA	NA	NA	NA	NA	NA	NA	NA	NA	NA	NA	NA
puppy_4_nova	nova	3	NA	0	NA	NA	NA	NA	NA	NA	NA	NA	NA	NA	NA	NA	NA	NA	NA	NA	NA	NA	NA	NA	NA	NA
puppy_5_nova	nova	3	NA	0	NA	NA	NA	NA	NA	NA	NA	NA	NA	NA	NA	NA	NA	NA	NA	NA	NA	NA	NA	NA	NA	NA
puppy_6_nova	nova	3	NA	0	NA	NA	NA	NA	NA	NA	NA	NA	NA	NA	NA	NA	NA	NA	NA	NA	NA	NA	NA	NA	NA	NA
puppy_7_nova	nova	3	NA	0	NA	NA	NA	NA	NA	NA	NA	NA	NA	NA	NA	NA	NA	NA	NA	NA	NA	NA	NA	NA	NA	NA
puppy_8_nova	nova	3	NA	0	NA	NA	NA	NA	NA	NA	NA	NA	NA	NA	NA	NA	0.33965	0	0.852888	0	1	0	0	0	0	1
puppy_9_nova	nova	3	NA	0	NA	NA	NA	NA	NA	NA	NA	NA	NA	NA	NA	NA	NA	NA	NA	NA	NA	NA	NA	NA	NA	NA
puppy_1_pumpkin	pumpkin	3	NA	0	NA	NA	NA	NA	NA	NA	NA	NA	NA	NA	NA	NA	NA	NA	NA	NA	NA	NA	NA	NA	NA	NA
puppy_2_pumpkin	pumpkin	3	NA	0	NA	NA	NA	NA	NA	NA	NA	NA	NA	NA	NA	NA	NA	NA	NA	NA	NA	NA	NA	NA	NA	NA
puppy_3_pumpkin	pumpkin	3	NA	0	NA	NA	NA	NA	NA	NA	NA	NA	NA	NA	NA	NA	NA	NA	NA	NA	NA	NA	NA	NA	NA	NA
puppy_4_pumpkin	pumpkin	3	NA	0	NA	NA	NA	NA	NA	NA	NA	NA	NA	NA	NA	NA	NA	NA	NA	NA	NA	NA	NA	NA	NA	NA
puppy_5_pumpkin	pumpkin	3	NA	0	NA	NA	NA	NA	NA	NA	NA	NA	NA	NA	NA	NA	NA	NA	NA	NA	NA	NA	NA	NA	NA	NA
puppy_6_pumpkin	pumpkin	3	NA	0	NA	NA	NA	NA	NA	NA	NA	NA	NA	NA	NA	NA	NA	NA	NA	NA	NA	NA	NA	NA	NA	NA
puppy_7_pumpkin	pumpkin	3	NA	0	NA	NA	NA	NA	NA	NA	NA	NA	NA	NA	NA	NA	NA	NA	NA	NA	NA	NA	NA	NA	NA	NA
puppy_8_pumpkin	pumpkin	3	NA	0	NA	NA	NA	NA	NA	NA	NA	NA	NA	NA	NA	NA	NA	NA	NA	NA	NA	NA	NA	NA	NA	NA
puppy_9_pumpkin	pumpkin	3	NA	0	NA	NA	NA	NA	NA	NA	NA	NA	NA	NA	NA	NA	NA	NA	NA	NA	NA	NA	NA	NA	NA	NA
puppy_1_roma	roma	3	NA	0	NA	NA	NA	NA	NA	NA	NA	NA	NA	NA	NA	NA	0.0283467	0.01751	0.27996	0	0	3	0	0	0	3
puppy_2_roma	roma	3	NA	0	NA	NA	NA	NA	NA	NA	NA	NA	NA	NA	NA	NA	0.412406	0.0644343	0.551651	0	0	0	0	0	0	0
puppy_3_roma	roma	3	NA	0	NA	NA	NA	NA	NA	NA	NA	NA	NA	NA	NA	NA	0.319759	0	0.399221	0	1	0	0	0	0	1
puppy_4_roma	roma	3	NA	0	NA	NA	NA	NA	NA	NA	NA	NA	NA	NA	NA	NA	0.151301	0	0.249025	0	1	0	0	0	0	1
puppy_5_roma	roma	3	NA	0	6	NA	NA	NA	NA	NA	NA	NA	NA	NA	NA	NA	NA	NA	NA	NA	NA	NA	NA	NA	NA	NA
puppy_6_roma	roma	3	NA	0	NA	NA	NA	NA	NA	NA	NA	NA	NA	NA	NA	NA	NA	NA	NA	NA	NA	NA	NA	NA	NA	NA
puppy_7_roma	roma	3	NA	0	NA	NA	NA	NA	NA	NA	NA	NA	NA	NA	NA	NA	NA	NA	NA	NA	NA	NA	NA	NA	NA	NA
puppy_8_roma	roma	3	NA	0	NA	NA	NA	NA	NA	NA	NA	NA	NA	NA	NA	NA	NA	NA	NA	NA	NA	NA	NA	NA	NA	NA
puppy_9_roma	roma	3	NA	0	NA	NA	NA	NA	NA	NA	NA	NA	NA	NA	NA	NA	NA	NA	NA	NA	NA	NA	NA	NA	NA	NA
puppy_1_shae	shae	3	cardboard	0	2	NA	NA	NA	NA	NA	NA	NA	NA	NA	NA	NA	NA	NA	NA	NA	NA	NA	NA	NA	NA	NA
puppy_2_shae	shae	3	cardboard	0	2	NA	NA	NA	NA	NA	NA	NA	NA	NA	NA	NA	NA	NA	NA	NA	NA	NA	NA	NA	NA	NA
puppy_3_shae	shae	3	cardboard	0	2	NA	NA	NA	NA	NA	NA	NA	NA	NA	NA	NA	NA	NA	NA	NA	NA	NA	NA	NA	NA	NA
puppy_4_shae	shae	3	cardboard	1	2	f	0.253337	0.06498	0.406817	0	0	0	0	1	0	0	0	0.00445667	0.14881	0	1	3	0	0	0	4
puppy_5_shae	shae	3	cardboard	1	2	m	0.470289	0.016009	0.773637	0	0	1	0	2	0	1	0.00250333	0.0871733	0.208013	0	1	0	0	2	0	1
puppy_6_shae	shae	3	cardboard	0	2	NA	NA	NA	NA	NA	NA	NA	NA	NA	NA	NA	NA	NA	NA	NA	NA	NA	NA	NA	NA	NA
puppy_7_shae	shae	3	cardboard	0	2	NA	NA	NA	NA	NA	NA	NA	NA	NA	NA	NA	NA	NA	NA	NA	NA	NA	NA	NA	NA	NA
puppy_8_shae	shae	3	cardboard	0	2	NA	NA	NA	NA	NA	NA	NA	NA	NA	NA	NA	NA	NA	NA	NA	NA	NA	NA	NA	NA	NA
puppy_9_shae	shae	3	cardboard	0	2	NA	NA	NA	NA	NA	NA	NA	NA	NA	NA	NA	NA	NA	NA	NA	NA	NA	NA	NA	NA	NA
puppy_1_socks	socks	3	NA	0	NA	NA	NA	NA	NA	NA	NA	NA	NA	NA	NA	NA	NA	NA	NA	NA	NA	NA	NA	NA	NA	NA
puppy_2_socks	socks	3	NA	0	NA	NA	NA	NA	NA	NA	NA	NA	NA	NA	NA	NA	NA	NA	NA	NA	NA	NA	NA	NA	NA	NA
puppy_3_socks	socks	3	NA	0	NA	NA	NA	NA	NA	NA	NA	NA	NA	NA	NA	NA	NA	NA	NA	NA	NA	NA	NA	NA	NA	NA
puppy_4_socks	socks	3	NA	0	NA	NA	NA	NA	NA	NA	NA	NA	NA	NA	NA	NA	NA	NA	NA	NA	NA	NA	NA	NA	NA	NA
puppy_5_socks	socks	3	NA	0	NA	NA	NA	NA	NA	NA	NA	NA	NA	NA	NA	NA	NA	NA	NA	NA	NA	NA	NA	NA	NA	NA
puppy_6_socks	socks	3	NA	0	NA	NA	NA	NA	NA	NA	NA	NA	NA	NA	NA	NA	NA	NA	NA	NA	NA	NA	NA	NA	NA	NA
puppy_7_socks	socks	3	NA	0	NA	NA	NA	NA	NA	NA	NA	NA	NA	NA	NA	NA	NA	NA	NA	NA	NA	NA	NA	NA	NA	NA
puppy_8_socks	socks	3	NA	0	NA	NA	NA	NA	NA	NA	NA	NA	NA	NA	NA	NA	NA	NA	NA	NA	NA	NA	NA	NA	NA	NA
puppy_9_socks	socks	3	NA	0	NA	NA	NA	NA	NA	NA	NA	NA	NA	NA	NA	NA	NA	NA	NA	NA	NA	NA	NA	NA	NA	NA
puppy_1_tip2017	tip2017	3	NA	0	NA	NA	NA	NA	NA	NA	NA	NA	NA	NA	NA	NA	0.0799673	0	0.804863	0	0	0	0	0	0	0
puppy_2_tip2017	tip2017	3	NA	0	NA	NA	NA	NA	NA	NA	NA	NA	NA	NA	NA	NA	0.0503067	0.0752833	1	3	0	0	0	0	0	3
puppy_3_tip2017	tip2017	3	NA	0	NA	NA	NA	NA	NA	NA	NA	NA	NA	NA	NA	NA	0	0	1	0	0	0	0	0	0	0
puppy_4_tip2017	tip2017	3	NA	0	NA	NA	NA	NA	NA	NA	NA	NA	NA	NA	NA	NA	0	0	0.587516	0	0	0	0	0	0	0
puppy_5_tip2017	tip2017	3	NA	0	NA	NA	NA	NA	NA	NA	NA	NA	NA	NA	NA	NA	0	0	0.795951	0	0	0	0	0	0	0
puppy_6_tip2017	tip2017	3	NA	0	NA	NA	NA	NA	NA	NA	NA	NA	NA	NA	NA	NA	0.0466025	0	1	0	0	0	0	0	0	0
puppy_7_tip2017	tip2017	3	NA	0	NA	NA	NA	NA	NA	NA	NA	NA	NA	NA	NA	NA	0	0	1	0	0	0	0	0	0	0
puppy_8_tip2017	tip2017	3	NA	0	NA	NA	NA	NA	NA	NA	NA	NA	NA	NA	NA	NA	NA	NA	NA	NA	NA	NA	NA	NA	NA	NA
puppy_9_tip2017	tip2017	3	NA	0	NA	NA	NA	NA	NA	NA	NA	NA	NA	NA	NA	NA	NA	NA	NA	NA	NA	NA	NA	NA	NA	NA
puppy_1_tip2018	tip2018	3	NA	0	NA	NA	NA	NA	NA	NA	NA	NA	NA	NA	NA	NA	NA	NA	NA	NA	NA	NA	NA	NA	NA	NA
puppy_2_tip2018	tip2018	3	NA	0	NA	NA	NA	NA	NA	NA	NA	NA	NA	NA	NA	NA	0.770037	0.339047	0.93752	1	0	0	0	0	0	1
puppy_3_tip2018	tip2018	3	NA	0	NA	NA	NA	NA	NA	NA	NA	NA	NA	NA	NA	NA	0.77605	0.63385	0.998937	0	0	0	0	0	0	0
puppy_4_tip2018	tip2018	3	NA	0	NA	NA	NA	NA	NA	NA	NA	NA	NA	NA	NA	NA	NA	NA	NA	NA	NA	NA	NA	NA	NA	NA
puppy_5_tip2018	tip2018	3	NA	0	NA	NA	NA	NA	NA	NA	NA	NA	NA	NA	NA	NA	NA	NA	NA	NA	NA	NA	NA	NA	NA	NA
puppy_6_tip2018	tip2018	3	NA	0	NA	NA	NA	NA	NA	NA	NA	NA	NA	NA	NA	NA	NA	NA	NA	NA	NA	NA	NA	NA	NA	NA
puppy_7_tip2018	tip2018	3	NA	0	NA	NA	NA	NA	NA	NA	NA	NA	NA	NA	NA	NA	NA	NA	NA	NA	NA	NA	NA	NA	NA	NA
puppy_8_tip2018	tip2018	3	NA	0	NA	NA	NA	NA	NA	NA	NA	NA	NA	NA	NA	NA	NA	NA	NA	NA	NA	NA	NA	NA	NA	NA
puppy_9_tip2018	tip2018	3	NA	0	NA	NA	NA	NA	NA	NA	NA	NA	NA	NA	NA	NA	NA	NA	NA	NA	NA	NA	NA	NA	NA	NA
puppy_1_tricycle	tricycle	3	suitcase	1	6	f	0.203226	0.0292411	1	3	3	0	0	0	0	6	0.629283	0.659547	1	0	0	0	0	0	0	0
puppy_2_tricycle	tricycle	3	suitcase	1	6	f	0.12883	0.0338677	1	1	0	0	0	0	0	1	0.925505	0.13685	1	1	0	0	0	0	0	1
puppy_3_tricycle	tricycle	3	suitcase	1	6	m	0.0589333	0.02417	1	0	0	0	0	0	0	0	0	0	1	0	0	0	0	0	0	0
puppy_4_tricycle	tricycle	3	suitcase	1	6	f	0.351698	0.117599	0.833363	0	0	0	0	0	1	1	0.876198	0.836031	0.997486	0	0	1	0	0	0	1
puppy_5_tricycle	tricycle	3	suitcase	1	6	f	0.152799	0.142462	0.961666	1	0	0	0	0	0	1	NA	NA	NA	NA	NA	NA	NA	NA	NA	NA
puppy_6_tricycle	tricycle	3	suitcase	1	6	f	0.0599016	0	0.711271	0	0	2	0	0	1	3	0	0	1	0	0	0	0	0	0	0
puppy_7_tricycle	tricycle	3	suitcase	0	6	NA	NA	NA	NA	NA	NA	NA	NA	NA	NA	NA	NA	NA	NA	NA	NA	NA	NA	NA	NA	NA
puppy_8_tricycle	tricycle	3	suitcase	0	6	NA	NA	NA	NA	NA	NA	NA	NA	NA	NA	NA	NA	NA	NA	NA	NA	NA	NA	NA	NA	NA
puppy_9_tricycle	tricycle	3	suitcase	0	6	NA	NA	NA	NA	NA	NA	NA	NA	NA	NA	NA	NA	NA	NA	NA	NA	NA	NA	NA	NA	NA

## Sheet: dataset_3sessions
subject	litter	session	test	id_object	puppy_tested	n_litter	sex	prop_duration_touch	prop_duration_tw	prop_active	n_bodyshake	n_scratching	n_selfgrooming	n_snoutlick	n_tot_startle	n_yawn	n_stress
puppy_1_dobby	dobby	1	object	red_bucket	1	8	f	0	NA	0.252828	0	0	0	0	0	2	2
puppy_1_dobby	dobby	1	social	NA	1	8	f	0.06668	0	1	0	0	2	0	0	0	2
puppy_1_dobby	dobby	2	social	NA	0	NA	NA	NA	NA	NA	NA	NA	NA	NA	NA	NA	NA
puppy_1_dobby	dobby	2	object	NA	0	NA	NA	NA	NA	NA	NA	NA	NA	NA	NA	NA	NA
puppy_1_dobby	dobby	3	social	NA	0	NA	NA	NA	NA	NA	NA	NA	NA	NA	NA	NA	NA
puppy_1_dobby	dobby	3	object	NA	0	NA	NA	NA	NA	NA	NA	NA	NA	NA	NA	NA	NA
puppy_2_dobby	dobby	1	object	red_bucket	1	8	m	0.0262862	0	0.572799	0	0	0	0	0	0	0
puppy_2_dobby	dobby	1	social	NA	0	8	NA	NA	NA	NA	NA	NA	NA	NA	NA	NA	NA
puppy_2_dobby	dobby	2	social	NA	0	NA	NA	NA	NA	NA	NA	NA	NA	NA	NA	NA	NA
puppy_2_dobby	dobby	2	object	NA	0	NA	NA	NA	NA	NA	NA	NA	NA	NA	NA	NA	NA
puppy_2_dobby	dobby	3	social	NA	0	NA	NA	NA	NA	NA	NA	NA	NA	NA	NA	NA	NA
puppy_2_dobby	dobby	3	object	NA	0	NA	NA	NA	NA	NA	NA	NA	NA	NA	NA	NA	NA
puppy_3_dobby	dobby	1	object	red_bucket	1	8	m	0	0	0.621184	2	0	0	1	0	1	3
puppy_3_dobby	dobby	1	social	NA	1	8	m	0	0	0.817227	0	1	0	0	0	1	2
puppy_3_dobby	dobby	2	social	NA	0	NA	NA	NA	NA	NA	NA	NA	NA	NA	NA	NA	NA
puppy_3_dobby	dobby	2	object	NA	0	NA	NA	NA	NA	NA	NA	NA	NA	NA	NA	NA	NA
puppy_3_dobby	dobby	3	social	NA	0	NA	NA	NA	NA	NA	NA	NA	NA	NA	NA	NA	NA
puppy_3_dobby	dobby	3	object	NA	0	NA	NA	NA	NA	NA	NA	NA	NA	NA	NA	NA	NA
puppy_4_dobby	dobby	1	object	red_bucket	1	8	m	0	0	0.0743503	0	1	0	0	0	1	2
puppy_4_dobby	dobby	1	social	NA	1	8	m	0	0	0.726957	0	0	0	0	0	1	1
puppy_4_dobby	dobby	2	social	NA	0	NA	NA	NA	NA	NA	NA	NA	NA	NA	NA	NA	NA
puppy_4_dobby	dobby	2	object	NA	0	NA	NA	NA	NA	NA	NA	NA	NA	NA	NA	NA	NA
puppy_4_dobby	dobby	3	social	NA	0	NA	NA	NA	NA	NA	NA	NA	NA	NA	NA	NA	NA
puppy_4_dobby	dobby	3	object	NA	0	NA	NA	NA	NA	NA	NA	NA	NA	NA	NA	NA	NA
puppy_5_dobby	dobby	1	object	red_bucket	1	8	NA	0.135625	0.0315572	0.421806	0	0	0	0	0	0	0
puppy_5_dobby	dobby	1	social	NA	1	8	NA	0.087159	0	1	1	0	1	0	0	0	2
puppy_5_dobby	dobby	2	social	NA	0	NA	NA	NA	NA	NA	NA	NA	NA	NA	NA	NA	NA
puppy_5_dobby	dobby	2	object	NA	0	NA	NA	NA	NA	NA	NA	NA	NA	NA	NA	NA	NA
puppy_5_dobby	dobby	3	social	NA	0	NA	NA	NA	NA	NA	NA	NA	NA	NA	NA	NA	NA
puppy_5_dobby	dobby	3	object	NA	0	NA	NA	NA	NA	NA	NA	NA	NA	NA	NA	NA	NA
puppy_6_dobby	dobby	1	object	red_bucket	1	8	m	0	0	0.0707078	0	0	0	0	0	0	0
puppy_6_dobby	dobby	1	social	NA	1	8	m	0	0	0.413877	0	0	0	0	0	0	0
puppy_6_dobby	dobby	2	social	NA	0	NA	NA	NA	NA	NA	NA	NA	NA	NA	NA	NA	NA
puppy_6_dobby	dobby	2	object	NA	0	NA	NA	NA	NA	NA	NA	NA	NA	NA	NA	NA	NA
puppy_6_dobby	dobby	3	social	NA	0	NA	NA	NA	NA	NA	NA	NA	NA	NA	NA	NA	NA
puppy_6_dobby	dobby	3	object	NA	0	NA	NA	NA	NA	NA	NA	NA	NA	NA	NA	NA	NA
puppy_7_dobby	dobby	1	object	red_bucket	1	8	m	0	0	0.93477	1	1	2	0	0	0	4
puppy_7_dobby	dobby	1	social	NA	1	8	m	0	0	1	0	0	0	0	0	0	0
puppy_7_dobby	dobby	2	social	NA	0	NA	NA	NA	NA	NA	NA	NA	NA	NA	NA	NA	NA
puppy_7_dobby	dobby	2	object	NA	0	NA	NA	NA	NA	NA	NA	NA	NA	NA	NA	NA	NA
puppy_7_dobby	dobby	3	social	NA	0	NA	NA	NA	NA	NA	NA	NA	NA	NA	NA	NA	NA
puppy_7_dobby	dobby	3	object	NA	0	NA	NA	NA	NA	NA	NA	NA	NA	NA	NA	NA	NA
puppy_8_dobby	dobby	1	object	red_bucket	1	8	m	0	0	0	0	0	0	0	0	0	0
puppy_8_dobby	dobby	1	social	NA	1	8	m	0	0	1	0	0	0	0	0	0	0
puppy_8_dobby	dobby	2	social	NA	0	NA	NA	NA	NA	NA	NA	NA	NA	NA	NA	NA	NA
puppy_8_dobby	dobby	2	object	NA	0	NA	NA	NA	NA	NA	NA	NA	NA	NA	NA	NA	NA
puppy_8_dobby	dobby	3	social	NA	0	NA	NA	NA	NA	NA	NA	NA	NA	NA	NA	NA	NA
puppy_8_dobby	dobby	3	object	NA	0	NA	NA	NA	NA	NA	NA	NA	NA	NA	NA	NA	NA
puppy_9_dobby	dobby	1	object	NA	0	8	NA	NA	NA	NA	NA	NA	NA	NA	NA	NA	NA
puppy_9_dobby	dobby	1	social	NA	0	8	NA	NA	NA	NA	NA	NA	NA	NA	NA	NA	NA
puppy_9_dobby	dobby	2	social	NA	0	NA	NA	NA	NA	NA	NA	NA	NA	NA	NA	NA	NA
puppy_9_dobby	dobby	2	object	NA	0	NA	NA	NA	NA	NA	NA	NA	NA	NA	NA	NA	NA
puppy_9_dobby	dobby	3	social	NA	0	NA	NA	NA	NA	NA	NA	NA	NA	NA	NA	NA	NA
puppy_9_dobby	dobby	3	object	NA	0	NA	NA	NA	NA	NA	NA	NA	NA	NA	NA	NA	NA
puppy_1_lumos	lumos	1	object	white_bucket	1	9	f	0.484048	0	0.935706	0	0	0	0	0	0	0
puppy_1_lumos	lumos	1	social	NA	1	9	f	0.570771	0.328084	0.898987	0	0	0	0	0	0	0
puppy_1_lumos	lumos	2	object	cardboard	1	9	f	0.146671	0.134224	0.272483	0	0	0	0	0	0	0
puppy_1_lumos	lumos	2	social	NA	0	9	NA	NA	NA	NA	NA	NA	NA	NA	NA	NA	NA
puppy_1_lumos	lumos	3	social	NA	0	NA	NA	NA	NA	NA	NA	NA	NA	NA	NA	NA	NA
puppy_1_lumos	lumos	3	object	NA	0	NA	NA	NA	NA	NA	NA	NA	NA	NA	NA	NA	NA
puppy_2_lumos	lumos	1	object	white_bucket	1	9	f	0.256237	0.100761	0.677961	0	0	0	0	0	0	0
puppy_2_lumos	lumos	1	social	NA	1	9	f	0.703065	0.856099	1	0	0	0	0	0	0	0
puppy_2_lumos	lumos	2	object	cardboard	1	9	f	0.0151095	0.0367091	0.314061	0	0	0	0	0	0	0
puppy_2_lumos	lumos	2	social	NA	1	9	f	0.966613	0.677217	1	0	0	0	0	0	0	0
puppy_2_lumos	lumos	3	social	NA	0	NA	NA	NA	NA	NA	NA	NA	NA	NA	NA	NA	NA
puppy_2_lumos	lumos	3	object	NA	0	NA	NA	NA	NA	NA	NA	NA	NA	NA	NA	NA	NA
puppy_3_lumos	lumos	1	object	white_bucket	1	9	f	0.194255	0	0.30486	0	0	0	0	0	0	0
puppy_3_lumos	lumos	1	social	NA	0	9	NA	NA	NA	NA	NA	NA	NA	NA	NA	NA	NA
puppy_3_lumos	lumos	2	object	cardboard	1	9	f	0.0805091	0	0.378489	0	0	0	0	0	0	0
puppy_3_lumos	lumos	2	social	NA	0	9	NA	NA	NA	NA	NA	NA	NA	NA	NA	NA	NA
puppy_3_lumos	lumos	3	social	NA	0	NA	NA	NA	NA	NA	NA	NA	NA	NA	NA	NA	NA
puppy_3_lumos	lumos	3	object	NA	0	NA	NA	NA	NA	NA	NA	NA	NA	NA	NA	NA	NA
puppy_4_lumos	lumos	1	object	white_bucket	1	9	f	0.407216	0.0750298	0.908479	0	0	0	0	0	0	0
puppy_4_lumos	lumos	1	social	NA	1	9	f	0.355321	0.785262	1	0	0	0	0	0	0	0
puppy_4_lumos	lumos	2	object	cardboard	1	9	f	0.00358313	0	0.299533	0	0	0	0	0	0	0
puppy_4_lumos	lumos	2	social	NA	1	9	f	0.836987	0.817863	1	0	0	0	0	0	0	0
puppy_4_lumos	lumos	3	social	NA	0	NA	NA	NA	NA	NA	NA	NA	NA	NA	NA	NA	NA
puppy_4_lumos	lumos	3	object	NA	0	NA	NA	NA	NA	NA	NA	NA	NA	NA	NA	NA	NA
puppy_5_lumos	lumos	1	object	white_bucket	1	9	NA	0.287528	0	0.649141	0	0	0	0	0	0	0
puppy_5_lumos	lumos	1	social	NA	1	9	NA	0.314623	0.318417	0.87311	1	0	0	0	0	0	1
puppy_5_lumos	lumos	2	object	cardboard	1	9	NA	0	0	0.348367	0	0	0	0	0	0	0
puppy_5_lumos	lumos	2	social	NA	1	9	NA	0.162187	0.0616976	0.446699	0	0	0	0	0	0	0
puppy_5_lumos	lumos	3	social	NA	0	NA	NA	NA	NA	NA	NA	NA	NA	NA	NA	NA	NA
puppy_5_lumos	lumos	3	object	NA	0	NA	NA	NA	NA	NA	NA	NA	NA	NA	NA	NA	NA
puppy_6_lumos	lumos	1	object	white_bucket	1	9	m	0.0717133	0	0.39254	0	0	0	0	0	0	0
puppy_6_lumos	lumos	1	social	NA	1	9	m	0.212307	0	1	0	0	0	0	0	0	0
puppy_6_lumos	lumos	2	object	cardboard	1	9	m	0.174691	0	0.415315	0	0	0	0	0	0	0
puppy_6_lumos	lumos	2	social	NA	0	9	NA	NA	NA	NA	NA	NA	NA	NA	NA	NA	NA
puppy_6_lumos	lumos	3	social	NA	0	NA	NA	NA	NA	NA	NA	NA	NA	NA	NA	NA	NA
puppy_6_lumos	lumos	3	object	NA	0	NA	NA	NA	NA	NA	NA	NA	NA	NA	NA	NA	NA
puppy_7_lumos	lumos	1	object	white_bucket	1	9	m	0.108706	0	0.263462	0	0	0	0	0	0	0
puppy_7_lumos	lumos	1	social	NA	1	9	m	0	0	0.692905	0	0	0	0	0	0	0
puppy_7_lumos	lumos	2	object	cardboard	1	9	m	0.013114	0	0.498042	0	0	0	0	0	0	0
puppy_7_lumos	lumos	2	social	NA	1	9	m	0.504575	0.105669	0.766776	0	0	0	0	0	0	0
puppy_7_lumos	lumos	3	social	NA	0	NA	NA	NA	NA	NA	NA	NA	NA	NA	NA	NA	NA
puppy_7_lumos	lumos	3	object	NA	0	NA	NA	NA	NA	NA	NA	NA	NA	NA	NA	NA	NA
puppy_8_lumos	lumos	1	object	white_bucket	1	9	f	0.256806	0.0366861	0.820402	0	0	0	0	0	0	0
puppy_8_lumos	lumos	1	social	NA	1	9	f	0.469657	0.850759	1	0	0	0	0	0	0	0
puppy_8_lumos	lumos	2	object	cardboard	1	9	f	0.23237	0.105724	0.875988	0	0	0	0	0	0	0
puppy_8_lumos	lumos	2	social	NA	0	9	NA	NA	NA	NA	NA	NA	NA	NA	NA	NA	NA
puppy_8_lumos	lumos	3	social	NA	0	NA	NA	NA	NA	NA	NA	NA	NA	NA	NA	NA	NA
puppy_8_lumos	lumos	3	object	NA	0	NA	NA	NA	NA	NA	NA	NA	NA	NA	NA	NA	NA
puppy_9_lumos	lumos	1	object	white_bucket	1	9	f	0.331595	0	0.679055	0	0	0	0	0	0	0
puppy_9_lumos	lumos	1	social	NA	1	9	f	0.439015	0.531419	0.906066	0	0	0	0	0	0	0
puppy_9_lumos	lumos	2	object	cardboard	1	9	f	0	0	0.566897	0	0	0	0	0	0	0
puppy_9_lumos	lumos	2	social	NA	1	9	f	0.447516	0.427488	1	0	0	2	0	0	0	2
puppy_9_lumos	lumos	3	social	NA	0	NA	NA	NA	NA	NA	NA	NA	NA	NA	NA	NA	NA
puppy_9_lumos	lumos	3	object	NA	0	NA	NA	NA	NA	NA	NA	NA	NA	NA	NA	NA	NA
puppy_1_mabri	mabri	1	object	white_bucket	1	6	m	0.035	0.0241633	0.934227	0	0	0	0	0	0	0
puppy_1_mabri	mabri	1	social	NA	1	6	m	0.749979	0.763088	1	1	0	1	0	0	0	2
puppy_1_mabri	mabri	2	object	cardboard	0	5	NA	NA	NA	NA	NA	NA	NA	NA	NA	NA	NA
puppy_1_mabri	mabri	2	social	NA	0	5	NA	NA	NA	NA	NA	NA	NA	NA	NA	NA	NA
puppy_1_mabri	mabri	3	object	bag	0	3	NA	NA	NA	NA	NA	NA	NA	NA	NA	NA	NA
puppy_1_mabri	mabri	3	social	NA	0	3	NA	NA	NA	NA	NA	NA	NA	NA	NA	NA	NA
puppy_2_mabri	mabri	1	object	white_bucket	1	6	m	0.0229081	0.0229081	0.723116	0	0	1	0	0	1	2
puppy_2_mabri	mabri	1	social	NA	1	6	m	0.43166	0.429937	0.723139	0	0	1	0	0	0	1
puppy_2_mabri	mabri	2	object	cardboard	0	5	NA	NA	NA	NA	NA	NA	NA	NA	NA	NA	NA
puppy_2_mabri	mabri	3	object	bag	1	3	m	0.12865	0.0142057	0.408519	0	0	0	0	0	0	0
puppy_2_mabri	mabri	3	social	NA	1	3	m	0.158283	0.15326	0.845823	0	1	0	0	0	0	1
puppy_2_mabri_	mabri	2	social	NA	1	5	m	0.952945	0.791094	0.961316	0	0	0	0	0	1	1
puppy_3_mabri	mabri	1	object	white_bucket	0	6	NA	NA	NA	NA	NA	NA	NA	NA	NA	NA	NA
puppy_3_mabri	mabri	1	social	NA	1	6	f	0.379998	0.398082	0.775204	0	0	0	0	0	0	0
puppy_3_mabri	mabri	2	object	cardboard	0	5	NA	NA	NA	NA	NA	NA	NA	NA	NA	NA	NA
puppy_3_mabri	mabri	2	social	NA	1	5	f	0.324764	0.313845	0.66428	0	0	0	0	0	0	0
puppy_3_mabri	mabri	3	object	bag	1	3	f	0.806957	0.0900133	0.960277	0	0	2	0	0	0	2
puppy_3_mabri	mabri	3	social	NA	1	3	f	0.571675	0.521556	0.9438	0	0	0	0	0	0	0
puppy_4_mabri	mabri	1	object	white_bucket	1	6	m	0.00622354	0	0.998245	0	0	0	0	0	0	0
puppy_4_mabri	mabri	1	social	NA	0	6	NA	NA	NA	NA	NA	NA	NA	NA	NA	NA	NA
puppy_4_mabri	mabri	2	object	cardboard	0	5	NA	NA	NA	NA	NA	NA	NA	NA	NA	NA	NA
puppy_4_mabri	mabri	2	social	NA	1	5	m	0.231302	0.152501	0.865502	1	0	0	0	0	0	1
puppy_4_mabri	mabri	3	object	bag	1	3	m	0.0827093	0.0459492	0.410776	0	0	1	0	0	0	1
puppy_4_mabri	mabri	3	social	NA	1	3	m	0.688065	0.603951	0.897844	1	0	0	0	0	0	1
puppy_5_mabri	mabri	1	object	white_bucket	0	6	NA	NA	NA	NA	NA	NA	NA	NA	NA	NA	NA
puppy_5_mabri	mabri	1	social	NA	1	6	f	0.128317	0.109608	0.69972	1	0	0	0	0	0	1
puppy_5_mabri	mabri	2	object	cardboard	1	5	f	0.0118013	0	0.263263	0	1	0	0	0	0	1
puppy_5_mabri	mabri	2	social	NA	0	5	NA	NA	NA	NA	NA	NA	NA	NA	NA	NA	NA
puppy_5_mabri	mabri	3	object	bag	0	3	NA	NA	NA	NA	NA	NA	NA	NA	NA	NA	NA
puppy_5_mabri	mabri	3	social	NA	0	3	NA	NA	NA	NA	NA	NA	NA	NA	NA	NA	NA
puppy_6_mabri	mabri	1	object	white_bucket	1	6	m	0.0688041	0	1	0	0	0	0	0	0	0
puppy_6_mabri	mabri	1	social	NA	1	6	m	0.190617	0.212492	0.632707	0	0	0	0	0	0	0
puppy_6_mabri	mabri	2	object	cardboard	1	5	m	0.0574025	0	1	0	0	0	0	0	0	0
puppy_6_mabri	mabri	2	social	NA	1	5	m	0.187114	0.190442	0.770104	1	0	0	0	0	0	1
puppy_6_mabri	mabri	3	object	bag	0	3	NA	NA	NA	NA	NA	NA	NA	NA	NA	NA	NA
puppy_6_mabri	mabri	3	social	NA	0	3	NA	NA	NA	NA	NA	NA	NA	NA	NA	NA	NA
puppy_7_mabri	mabri	1	object	white_bucket	0	6	NA	NA	NA	NA	NA	NA	NA	NA	NA	NA	NA
puppy_7_mabri	mabri	1	social	NA	0	6	NA	NA	NA	NA	NA	NA	NA	NA	NA	NA	NA
puppy_7_mabri	mabri	2	object	cardboard	0	5	NA	NA	NA	NA	NA	NA	NA	NA	NA	NA	NA
puppy_7_mabri	mabri	2	social	NA	0	5	NA	NA	NA	NA	NA	NA	NA	NA	NA	NA	NA
puppy_7_mabri	mabri	3	object	bag	0	3	NA	NA	NA	NA	NA	NA	NA	NA	NA	NA	NA
puppy_7_mabri	mabri	3	social	NA	0	3	NA	NA	NA	NA	NA	NA	NA	NA	NA	NA	NA
puppy_8_mabri	mabri	1	object	white_bucket	0	6	NA	NA	NA	NA	NA	NA	NA	NA	NA	NA	NA
puppy_8_mabri	mabri	1	social	NA	0	6	NA	NA	NA	NA	NA	NA	NA	NA	NA	NA	NA
puppy_8_mabri	mabri	2	object	cardboard	0	5	NA	NA	NA	NA	NA	NA	NA	NA	NA	NA	NA
puppy_8_mabri	mabri	2	social	NA	0	5	NA	NA	NA	NA	NA	NA	NA	NA	NA	NA	NA
puppy_8_mabri	mabri	3	object	bag	0	3	NA	NA	NA	NA	NA	NA	NA	NA	NA	NA	NA
puppy_8_mabri	mabri	3	social	NA	0	3	NA	NA	NA	NA	NA	NA	NA	NA	NA	NA	NA
puppy_9_mabri	mabri	1	object	white_bucket	0	6	NA	NA	NA	NA	NA	NA	NA	NA	NA	NA	NA
puppy_9_mabri	mabri	1	social	NA	0	6	NA	NA	NA	NA	NA	NA	NA	NA	NA	NA	NA
puppy_9_mabri	mabri	2	object	cardboard	0	5	NA	NA	NA	NA	NA	NA	NA	NA	NA	NA	NA
puppy_9_mabri	mabri	2	social	NA	0	5	NA	NA	NA	NA	NA	NA	NA	NA	NA	NA	NA
puppy_9_mabri	mabri	3	object	bag	0	3	NA	NA	NA	NA	NA	NA	NA	NA	NA	NA	NA
puppy_9_mabri	mabri	3	social	NA	0	3	NA	NA	NA	NA	NA	NA	NA	NA	NA	NA	NA
puppy_1_mamba	mamba	1	object	NA	0	NA	NA	NA	NA	NA	NA	NA	NA	NA	NA	NA	NA
puppy_1_mamba	mamba	1	social	NA	0	NA	NA	NA	NA	NA	NA	NA	NA	NA	NA	NA	NA
puppy_1_mamba	mamba	2	object	cardboard	0	6	NA	NA	NA	NA	NA	NA	NA	NA	NA	NA	NA
puppy_1_mamba	mamba	2	social	NA	1	6	m	0.37737	0	1	0	6	0	0	0	1	7
puppy_1_mamba	mamba	3	social	NA	1	5	m	0.05459	0	0.306572	0	0	0	0	0	0	0
puppy_1_mamba	mamba	3	object	NA	0	NA	NA	NA	NA	NA	NA	NA	NA	NA	NA	NA	NA
puppy_2_mamba	mamba	1	object	NA	0	NA	NA	NA	NA	NA	NA	NA	NA	NA	NA	NA	NA
puppy_2_mamba	mamba	1	social	NA	0	NA	NA	NA	NA	NA	NA	NA	NA	NA	NA	NA	NA
puppy_2_mamba	mamba	2	object	cardboard	1	6	m	0.0338803	0	0.34696	1	2	0	0	0	0	3
puppy_2_mamba	mamba	2	social	NA	1	6	m	0.972244	0	1	1	1	0	0	0	1	3
puppy_2_mamba	mamba	3	social	NA	0	5	NA	NA	NA	NA	NA	NA	NA	NA	NA	NA	NA
puppy_2_mamba	mamba	3	object	NA	0	NA	NA	NA	NA	NA	NA	NA	NA	NA	NA	NA	NA
puppy_3_mamba	mamba	1	object	NA	0	NA	NA	NA	NA	NA	NA	NA	NA	NA	NA	NA	NA
puppy_3_mamba	mamba	1	social	NA	0	NA	NA	NA	NA	NA	NA	NA	NA	NA	NA	NA	NA
puppy_3_mamba	mamba	2	object	cardboard	1	6	f	0.144018	0	1	0	3	2	0	0	1	6
puppy_3_mamba	mamba	2	social	NA	1	6	f	0.936127	0	1	1	0	0	0	0	0	1
puppy_3_mamba	mamba	3	social	NA	1	5	f	0.294149	0.274804	0.455263	0	2	2	0	0	0	4
puppy_3_mamba	mamba	3	object	NA	0	NA	NA	NA	NA	NA	NA	NA	NA	NA	NA	NA	NA
puppy_4_mamba	mamba	1	object	NA	0	NA	NA	NA	NA	NA	NA	NA	NA	NA	NA	NA	NA
puppy_4_mamba	mamba	1	social	NA	0	NA	NA	NA	NA	NA	NA	NA	NA	NA	NA	NA	NA
puppy_4_mamba	mamba	2	object	cardboard	1	6	f	0.119101	0	0.69924	0	6	1	0	0	0	7
puppy_4_mamba	mamba	2	social	NA	1	6	f	0.906923	0	1	0	0	0	0	0	0	0
puppy_4_mamba	mamba	3	social	NA	1	5	f	0.568671	0.01884	0.64908	0	0	1	0	0	0	1
puppy_4_mamba	mamba	3	object	NA	0	NA	NA	NA	NA	NA	NA	NA	NA	NA	NA	NA	NA
puppy_5_mamba	mamba	1	object	NA	0	NA	NA	NA	NA	NA	NA	NA	NA	NA	NA	NA	NA
puppy_5_mamba	mamba	1	social	NA	0	NA	NA	NA	NA	NA	NA	NA	NA	NA	NA	NA	NA
puppy_5_mamba	mamba	2	object	cardboard	1	6	f	0.0208367	0	0.861117	0	2	0	0	0	0	2
puppy_5_mamba	mamba	2	social	NA	1	6	f	0.661833	0	1	0	4	0	0	0	1	5
puppy_5_mamba	mamba	3	social	NA	1	5	f	0.104746	0.13029	0.305858	0	1	1	0	0	0	2
puppy_5_mamba	mamba	3	object	NA	0	NA	NA	NA	NA	NA	NA	NA	NA	NA	NA	NA	NA
puppy_6_mamba	mamba	1	object	NA	0	NA	NA	NA	NA	NA	NA	NA	NA	NA	NA	NA	NA
puppy_6_mamba	mamba	1	social	NA	0	NA	NA	NA	NA	NA	NA	NA	NA	NA	NA	NA	NA
puppy_6_mamba	mamba	2	object	cardboard	1	6	f	0.295689	0	0.976909	1	4	0	0	0	0	5
puppy_6_mamba	mamba	2	social	NA	1	6	f	0.704493	0	1	0	0	0	0	0	0	0
puppy_6_mamba	mamba	3	social	NA	1	5	f	0.840193	0.168212	0.869186	0	0	0	0	0	0	0
puppy_6_mamba	mamba	3	object	NA	0	NA	NA	NA	NA	NA	NA	NA	NA	NA	NA	NA	NA
puppy_7_mamba	mamba	1	object	NA	0	NA	NA	NA	NA	NA	NA	NA	NA	NA	NA	NA	NA
puppy_7_mamba	mamba	1	social	NA	0	NA	NA	NA	NA	NA	NA	NA	NA	NA	NA	NA	NA
puppy_7_mamba	mamba	2	object	cardboard	0	6	NA	NA	NA	NA	NA	NA	NA	NA	NA	NA	NA
puppy_7_mamba	mamba	2	social	NA	0	6	NA	NA	NA	NA	NA	NA	NA	NA	NA	NA	NA
puppy_7_mamba	mamba	3	social	NA	0	5	NA	NA	NA	NA	NA	NA	NA	NA	NA	NA	NA
puppy_7_mamba	mamba	3	object	NA	0	NA	NA	NA	NA	NA	NA	NA	NA	NA	NA	NA	NA
puppy_8_mamba	mamba	1	object	NA	0	NA	NA	NA	NA	NA	NA	NA	NA	NA	NA	NA	NA
puppy_8_mamba	mamba	1	social	NA	0	NA	NA	NA	NA	NA	NA	NA	NA	NA	NA	NA	NA
puppy_8_mamba	mamba	2	object	cardboard	0	6	NA	NA	NA	NA	NA	NA	NA	NA	NA	NA	NA
puppy_8_mamba	mamba	2	social	NA	0	6	NA	NA	NA	NA	NA	NA	NA	NA	NA	NA	NA
puppy_8_mamba	mamba	3	social	NA	0	5	NA	NA	NA	NA	NA	NA	NA	NA	NA	NA	NA
puppy_8_mamba	mamba	3	object	NA	0	NA	NA	NA	NA	NA	NA	NA	NA	NA	NA	NA	NA
puppy_9_mamba	mamba	1	object	NA	0	NA	NA	NA	NA	NA	NA	NA	NA	NA	NA	NA	NA
puppy_9_mamba	mamba	1	social	NA	0	NA	NA	NA	NA	NA	NA	NA	NA	NA	NA	NA	NA
puppy_9_mamba	mamba	2	object	cardboard	0	6	NA	NA	NA	NA	NA	NA	NA	NA	NA	NA	NA
puppy_9_mamba	mamba	2	social	NA	0	6	NA	NA	NA	NA	NA	NA	NA	NA	NA	NA	NA
puppy_9_mamba	mamba	3	social	NA	0	5	NA	NA	NA	NA	NA	NA	NA	NA	NA	NA	NA
puppy_9_mamba	mamba	3	object	NA	0	NA	NA	NA	NA	NA	NA	NA	NA	NA	NA	NA	NA
puppy_1_misspiggy	misspiggy	1	object	blue_bucket	1	4	f	0	0	0.264369	0	0	0	0	0	0	0
puppy_1_misspiggy	misspiggy	1	social	NA	1	4	f	0.333905	0.278937	1	0	0	0	0	0	0	0
puppy_1_misspiggy	misspiggy	2	social	NA	0	NA	NA	NA	NA	NA	NA	NA	NA	NA	NA	NA	NA
puppy_1_misspiggy	misspiggy	2	object	NA	0	NA	NA	NA	NA	NA	NA	NA	NA	NA	NA	NA	NA
puppy_1_misspiggy	misspiggy	3	social	NA	0	NA	NA	NA	NA	NA	NA	NA	NA	NA	NA	NA	NA
puppy_1_misspiggy	misspiggy	3	object	NA	0	NA	NA	NA	NA	NA	NA	NA	NA	NA	NA	NA	NA
puppy_2_misspiggy	misspiggy	1	object	blue_bucket	1	4	m	0.267507	0.0183333	0.738467	0	0	0	0	1	0	0
puppy_2_misspiggy	misspiggy	1	social	NA	1	4	m	0.34901	0.164497	1	0	0	0	0	0	0	0
puppy_2_misspiggy	misspiggy	2	social	NA	0	NA	NA	NA	NA	NA	NA	NA	NA	NA	NA	NA	NA
puppy_2_misspiggy	misspiggy	2	object	NA	0	NA	NA	NA	NA	NA	NA	NA	NA	NA	NA	NA	NA
puppy_2_misspiggy	misspiggy	3	social	NA	0	NA	NA	NA	NA	NA	NA	NA	NA	NA	NA	NA	NA
puppy_2_misspiggy	misspiggy	3	object	NA	0	NA	NA	NA	NA	NA	NA	NA	NA	NA	NA	NA	NA
puppy_3_misspiggy	misspiggy	1	object	blue_bucket	0	4	NA	NA	NA	NA	NA	NA	NA	NA	NA	NA	NA
puppy_3_misspiggy	misspiggy	1	social	NA	1	4	f	0.272035	0	1	0	0	0	0	0	0	0
puppy_3_misspiggy	misspiggy	2	social	NA	0	NA	NA	NA	NA	NA	NA	NA	NA	NA	NA	NA	NA
puppy_3_misspiggy	misspiggy	2	object	NA	0	NA	NA	NA	NA	NA	NA	NA	NA	NA	NA	NA	NA
puppy_3_misspiggy	misspiggy	3	social	NA	0	NA	NA	NA	NA	NA	NA	NA	NA	NA	NA	NA	NA
puppy_3_misspiggy	misspiggy	3	object	NA	0	NA	NA	NA	NA	NA	NA	NA	NA	NA	NA	NA	NA
puppy_4_misspiggy	misspiggy	1	object	blue_bucket	1	4	f	0.340091	0.114796	0.699113	0	0	0	0	0	0	0
puppy_4_misspiggy	misspiggy	1	social	NA	1	4	f	0.328285	0.398391	1	0	0	0	0	0	0	0
puppy_4_misspiggy	misspiggy	2	social	NA	0	NA	NA	NA	NA	NA	NA	NA	NA	NA	NA	NA	NA
puppy_4_misspiggy	misspiggy	2	object	NA	0	NA	NA	NA	NA	NA	NA	NA	NA	NA	NA	NA	NA
puppy_4_misspiggy	misspiggy	3	social	NA	0	NA	NA	NA	NA	NA	NA	NA	NA	NA	NA	NA	NA
puppy_4_misspiggy	misspiggy	3	object	NA	0	NA	NA	NA	NA	NA	NA	NA	NA	NA	NA	NA	NA
puppy_5_misspiggy	misspiggy	1	object	blue_bucket	0	4	NA	NA	NA	NA	NA	NA	NA	NA	NA	NA	NA
puppy_5_misspiggy	misspiggy	1	social	NA	0	4	NA	NA	NA	NA	NA	NA	NA	NA	NA	NA	NA
puppy_5_misspiggy	misspiggy	2	social	NA	0	NA	NA	NA	NA	NA	NA	NA	NA	NA	NA	NA	NA
puppy_5_misspiggy	misspiggy	2	object	NA	0	NA	NA	NA	NA	NA	NA	NA	NA	NA	NA	NA	NA
puppy_5_misspiggy	misspiggy	3	social	NA	0	NA	NA	NA	NA	NA	NA	NA	NA	NA	NA	NA	NA
puppy_5_misspiggy	misspiggy	3	object	NA	0	NA	NA	NA	NA	NA	NA	NA	NA	NA	NA	NA	NA
puppy_6_misspiggy	misspiggy	1	object	blue_bucket	0	4	NA	NA	NA	NA	NA	NA	NA	NA	NA	NA	NA
puppy_6_misspiggy	misspiggy	1	social	NA	0	4	NA	NA	NA	NA	NA	NA	NA	NA	NA	NA	NA
puppy_6_misspiggy	misspiggy	2	social	NA	0	NA	NA	NA	NA	NA	NA	NA	NA	NA	NA	NA	NA
puppy_6_misspiggy	misspiggy	2	object	NA	0	NA	NA	NA	NA	NA	NA	NA	NA	NA	NA	NA	NA
puppy_6_misspiggy	misspiggy	3	social	NA	0	NA	NA	NA	NA	NA	NA	NA	NA	NA	NA	NA	NA
puppy_6_misspiggy	misspiggy	3	object	NA	0	NA	NA	NA	NA	NA	NA	NA	NA	NA	NA	NA	NA
puppy_7_misspiggy	misspiggy	1	object	blue_bucket	0	4	NA	NA	NA	NA	NA	NA	NA	NA	NA	NA	NA
puppy_7_misspiggy	misspiggy	1	social	NA	0	4	NA	NA	NA	NA	NA	NA	NA	NA	NA	NA	NA
puppy_7_misspiggy	misspiggy	2	social	NA	0	NA	NA	NA	NA	NA	NA	NA	NA	NA	NA	NA	NA
puppy_7_misspiggy	misspiggy	2	object	NA	0	NA	NA	NA	NA	NA	NA	NA	NA	NA	NA	NA	NA
puppy_7_misspiggy	misspiggy	3	social	NA	0	NA	NA	NA	NA	NA	NA	NA	NA	NA	NA	NA	NA
puppy_7_misspiggy	misspiggy	3	object	NA	0	NA	NA	NA	NA	NA	NA	NA	NA	NA	NA	NA	NA
puppy_8_misspiggy	misspiggy	1	object	blue_bucket	0	4	NA	NA	NA	NA	NA	NA	NA	NA	NA	NA	NA
puppy_8_misspiggy	misspiggy	1	social	NA	0	4	NA	NA	NA	NA	NA	NA	NA	NA	NA	NA	NA
puppy_8_misspiggy	misspiggy	2	social	NA	0	NA	NA	NA	NA	NA	NA	NA	NA	NA	NA	NA	NA
puppy_8_misspiggy	misspiggy	2	object	NA	0	NA	NA	NA	NA	NA	NA	NA	NA	NA	NA	NA	NA
puppy_8_misspiggy	misspiggy	3	social	NA	0	NA	NA	NA	NA	NA	NA	NA	NA	NA	NA	NA	NA
puppy_8_misspiggy	misspiggy	3	object	NA	0	NA	NA	NA	NA	NA	NA	NA	NA	NA	NA	NA	NA
puppy_9_misspiggy	misspiggy	1	object	blue_bucket	0	4	NA	NA	NA	NA	NA	NA	NA	NA	NA	NA	NA
puppy_9_misspiggy	misspiggy	1	social	NA	0	4	NA	NA	NA	NA	NA	NA	NA	NA	NA	NA	NA
puppy_9_misspiggy	misspiggy	2	social	NA	0	NA	NA	NA	NA	NA	NA	NA	NA	NA	NA	NA	NA
puppy_9_misspiggy	misspiggy	2	object	NA	0	NA	NA	NA	NA	NA	NA	NA	NA	NA	NA	NA	NA
puppy_9_misspiggy	misspiggy	3	social	NA	0	NA	NA	NA	NA	NA	NA	NA	NA	NA	NA	NA	NA
puppy_9_misspiggy	misspiggy	3	object	NA	0	NA	NA	NA	NA	NA	NA	NA	NA	NA	NA	NA	NA
puppy_1_nibbler	nibbler	1	object	NA	0	NA	NA	NA	NA	NA	NA	NA	NA	NA	NA	NA	NA
puppy_1_nibbler	nibbler	1	social	NA	0	NA	NA	NA	NA	NA	NA	NA	NA	NA	NA	NA	NA
puppy_1_nibbler	nibbler	2	object	blue_umbrella	1	7	f	0	0	1	0	0	0	0	0	0	0
puppy_1_nibbler	nibbler	2	social	NA	1	7	f	0.179697	0	0.601943	0	0	0	0	0	1	1
puppy_1_nibbler	nibbler	3	social	NA	0	NA	NA	NA	NA	NA	NA	NA	NA	NA	NA	NA	NA
puppy_1_nibbler	nibbler	3	object	NA	0	NA	NA	NA	NA	NA	NA	NA	NA	NA	NA	NA	NA
puppy_2_nibbler	nibbler	1	object	NA	0	NA	NA	NA	NA	NA	NA	NA	NA	NA	NA	NA	NA
puppy_2_nibbler	nibbler	1	social	NA	0	NA	NA	NA	NA	NA	NA	NA	NA	NA	NA	NA	NA
puppy_2_nibbler	nibbler	2	object	blue_umbrella	0	7	NA	NA	NA	NA	NA	NA	NA	NA	NA	NA	NA
puppy_2_nibbler	nibbler	2	social	NA	0	7	NA	NA	NA	NA	NA	NA	NA	NA	NA	NA	NA
puppy_2_nibbler	nibbler	3	social	NA	0	NA	NA	NA	NA	NA	NA	NA	NA	NA	NA	NA	NA
puppy_2_nibbler	nibbler	3	object	NA	0	NA	NA	NA	NA	NA	NA	NA	NA	NA	NA	NA	NA
puppy_3_nibbler	nibbler	1	object	NA	0	NA	NA	NA	NA	NA	NA	NA	NA	NA	NA	NA	NA
puppy_3_nibbler	nibbler	1	social	NA	0	NA	NA	NA	NA	NA	NA	NA	NA	NA	NA	NA	NA
puppy_3_nibbler	nibbler	2	object	blue_umbrella	0	7	NA	NA	NA	NA	NA	NA	NA	NA	NA	NA	NA
puppy_3_nibbler	nibbler	2	social	NA	0	7	NA	NA	NA	NA	NA	NA	NA	NA	NA	NA	NA
puppy_3_nibbler	nibbler	3	social	NA	0	NA	NA	NA	NA	NA	NA	NA	NA	NA	NA	NA	NA
puppy_3_nibbler	nibbler	3	object	NA	0	NA	NA	NA	NA	NA	NA	NA	NA	NA	NA	NA	NA
puppy_4_nibbler	nibbler	1	object	NA	0	NA	NA	NA	NA	NA	NA	NA	NA	NA	NA	NA	NA
puppy_4_nibbler	nibbler	1	social	NA	0	NA	NA	NA	NA	NA	NA	NA	NA	NA	NA	NA	NA
puppy_4_nibbler	nibbler	2	object	blue_umbrella	1	7	f	0	0	1	1	0	0	0	0	0	1
puppy_4_nibbler	nibbler	2	social	NA	1	7	f	0.330873	0.306966	1	1	1	5	0	0	0	7
puppy_4_nibbler	nibbler	3	social	NA	0	NA	NA	NA	NA	NA	NA	NA	NA	NA	NA	NA	NA
puppy_4_nibbler	nibbler	3	object	NA	0	NA	NA	NA	NA	NA	NA	NA	NA	NA	NA	NA	NA
puppy_5_nibbler	nibbler	1	object	NA	0	NA	NA	NA	NA	NA	NA	NA	NA	NA	NA	NA	NA
puppy_5_nibbler	nibbler	1	social	NA	0	NA	NA	NA	NA	NA	NA	NA	NA	NA	NA	NA	NA
puppy_5_nibbler	nibbler	2	object	blue_umbrella	1	7	f	0	0	1	0	0	0	0	0	0	0
puppy_5_nibbler	nibbler	2	social	NA	0	7	NA	NA	NA	NA	NA	NA	NA	NA	NA	NA	NA
puppy_5_nibbler	nibbler	3	social	NA	0	NA	NA	NA	NA	NA	NA	NA	NA	NA	NA	NA	NA
puppy_5_nibbler	nibbler	3	object	NA	0	NA	NA	NA	NA	NA	NA	NA	NA	NA	NA	NA	NA
puppy_6_nibbler	nibbler	1	object	NA	0	NA	NA	NA	NA	NA	NA	NA	NA	NA	NA	NA	NA
puppy_6_nibbler	nibbler	1	social	NA	0	NA	NA	NA	NA	NA	NA	NA	NA	NA	NA	NA	NA
puppy_6_nibbler	nibbler	2	object	blue_umbrella	1	7	f	0	0	1	0	0	0	0	0	0	0
puppy_6_nibbler	nibbler	2	social	NA	1	7	f	0.119396	0.0136715	0.881855	0	0	0	0	0	0	0
puppy_6_nibbler	nibbler	3	social	NA	0	NA	NA	NA	NA	NA	NA	NA	NA	NA	NA	NA	NA
puppy_6_nibbler	nibbler	3	object	NA	0	NA	NA	NA	NA	NA	NA	NA	NA	NA	NA	NA	NA
puppy_7_nibbler	nibbler	1	object	NA	0	NA	NA	NA	NA	NA	NA	NA	NA	NA	NA	NA	NA
puppy_7_nibbler	nibbler	1	social	NA	0	NA	NA	NA	NA	NA	NA	NA	NA	NA	NA	NA	NA
puppy_7_nibbler	nibbler	2	object	blue_umbrella	0	7	NA	NA	NA	NA	NA	NA	NA	NA	NA	NA	NA
puppy_7_nibbler	nibbler	2	social	NA	0	7	NA	NA	NA	NA	NA	NA	NA	NA	NA	NA	NA
puppy_7_nibbler	nibbler	3	social	NA	0	NA	NA	NA	NA	NA	NA	NA	NA	NA	NA	NA	NA
puppy_7_nibbler	nibbler	3	object	NA	0	NA	NA	NA	NA	NA	NA	NA	NA	NA	NA	NA	NA
puppy_8_nibbler	nibbler	1	object	NA	0	NA	NA	NA	NA	NA	NA	NA	NA	NA	NA	NA	NA
puppy_8_nibbler	nibbler	1	social	NA	0	NA	NA	NA	NA	NA	NA	NA	NA	NA	NA	NA	NA
puppy_8_nibbler	nibbler	2	object	blue_umbrella	0	7	NA	NA	NA	NA	NA	NA	NA	NA	NA	NA	NA
puppy_8_nibbler	nibbler	2	social	NA	0	7	NA	NA	NA	NA	NA	NA	NA	NA	NA	NA	NA
puppy_8_nibbler	nibbler	3	social	NA	0	NA	NA	NA	NA	NA	NA	NA	NA	NA	NA	NA	NA
puppy_8_nibbler	nibbler	3	object	NA	0	NA	NA	NA	NA	NA	NA	NA	NA	NA	NA	NA	NA
puppy_9_nibbler	nibbler	1	object	NA	0	NA	NA	NA	NA	NA	NA	NA	NA	NA	NA	NA	NA
puppy_9_nibbler	nibbler	1	social	NA	0	NA	NA	NA	NA	NA	NA	NA	NA	NA	NA	NA	NA
puppy_9_nibbler	nibbler	2	object	blue_umbrella	0	7	NA	NA	NA	NA	NA	NA	NA	NA	NA	NA	NA
puppy_9_nibbler	nibbler	2	social	NA	0	7	NA	NA	NA	NA	NA	NA	NA	NA	NA	NA	NA
puppy_9_nibbler	nibbler	3	social	NA	0	NA	NA	NA	NA	NA	NA	NA	NA	NA	NA	NA	NA
puppy_9_nibbler	nibbler	3	object	NA	0	NA	NA	NA	NA	NA	NA	NA	NA	NA	NA	NA	NA
puppy_1_nova	nova	1	object	white_bucket	0	10	NA	NA	NA	NA	NA	NA	NA	NA	NA	NA	NA
puppy_1_nova	nova	1	social	NA	0	10	NA	NA	NA	NA	NA	NA	NA	NA	NA	NA	NA
puppy_1_nova	nova	2	object	NA	0	NA	NA	NA	NA	NA	NA	NA	NA	NA	NA	NA	NA
puppy_1_nova	nova	2	social	NA	0	10	NA	NA	NA	NA	NA	NA	NA	NA	NA	NA	NA
puppy_1_nova	nova	3	object	NA	0	NA	NA	NA	NA	NA	NA	NA	NA	NA	NA	NA	NA
puppy_1_nova	nova	3	social	NA	0	7	NA	NA	NA	NA	NA	NA	NA	NA	NA	NA	NA
puppy_2_nova	nova	1	object	white_bucket	0	10	NA	NA	NA	NA	NA	NA	NA	NA	NA	NA	NA
puppy_2_nova	nova	1	social	NA	0	10	NA	NA	NA	NA	NA	NA	NA	NA	NA	NA	NA
puppy_2_nova	nova	2	object	NA	0	NA	NA	NA	NA	NA	NA	NA	NA	NA	NA	NA	NA
puppy_2_nova	nova	2	social	NA	0	10	NA	NA	NA	NA	NA	NA	NA	NA	NA	NA	NA
puppy_2_nova	nova	3	object	NA	0	NA	NA	NA	NA	NA	NA	NA	NA	NA	NA	NA	NA
puppy_2_nova	nova	3	social	NA	0	7	NA	NA	NA	NA	NA	NA	NA	NA	NA	NA	NA
puppy_3_nova	nova	1	object	white_bucket	1	10	f	0	0	0.196921	0	0	0	0	0	0	0
puppy_3_nova	nova	1	social	NA	1	10	f	0	0	0.264942	0	0	0	0	0	0	0
puppy_3_nova	nova	2	object	NA	0	NA	NA	NA	NA	NA	NA	NA	NA	NA	NA	NA	NA
puppy_3_nova	nova	2	social	NA	1	10	f	0.80246	0.844453	1	1	0	0	0	0	0	1
puppy_3_nova	nova	3	object	NA	0	NA	NA	NA	NA	NA	NA	NA	NA	NA	NA	NA	NA
puppy_3_nova	nova	3	social	NA	0	7	NA	NA	NA	NA	NA	NA	NA	NA	NA	NA	NA
puppy_4_nova	nova	1	object	white_bucket	1	10	f	0	0	0.822977	0	0	0	0	0	0	0
puppy_4_nova	nova	1	social	NA	0	10	NA	NA	NA	NA	NA	NA	NA	NA	NA	NA	NA
puppy_4_nova	nova	2	object	NA	0	NA	NA	NA	NA	NA	NA	NA	NA	NA	NA	NA	NA
puppy_4_nova	nova	2	social	NA	1	10	f	0.754183	0.738357	1	1	2	0	0	0	0	3
puppy_4_nova	nova	3	object	NA	0	NA	NA	NA	NA	NA	NA	NA	NA	NA	NA	NA	NA
puppy_4_nova	nova	3	social	NA	0	7	NA	NA	NA	NA	NA	NA	NA	NA	NA	NA	NA
puppy_5_nova	nova	1	object	white_bucket	0	10	NA	NA	NA	NA	NA	NA	NA	NA	NA	NA	NA
puppy_5_nova	nova	1	social	NA	0	10	NA	NA	NA	NA	NA	NA	NA	NA	NA	NA	NA
puppy_5_nova	nova	2	object	NA	0	NA	NA	NA	NA	NA	NA	NA	NA	NA	NA	NA	NA
puppy_5_nova	nova	2	social	NA	0	10	NA	NA	NA	NA	NA	NA	NA	NA	NA	NA	NA
puppy_5_nova	nova	3	object	NA	0	NA	NA	NA	NA	NA	NA	NA	NA	NA	NA	NA	NA
puppy_5_nova	nova	3	social	NA	0	7	NA	NA	NA	NA	NA	NA	NA	NA	NA	NA	NA
puppy_6_nova	nova	1	object	white_bucket	0	10	NA	NA	NA	NA	NA	NA	NA	NA	NA	NA	NA
puppy_6_nova	nova	1	social	NA	0	10	NA	NA	NA	NA	NA	NA	NA	NA	NA	NA	NA
puppy_6_nova	nova	2	object	NA	0	NA	NA	NA	NA	NA	NA	NA	NA	NA	NA	NA	NA
puppy_6_nova	nova	2	social	NA	0	10	NA	NA	NA	NA	NA	NA	NA	NA	NA	NA	NA
puppy_6_nova	nova	3	object	NA	0	NA	NA	NA	NA	NA	NA	NA	NA	NA	NA	NA	NA
puppy_6_nova	nova	3	social	NA	0	7	NA	NA	NA	NA	NA	NA	NA	NA	NA	NA	NA
puppy_7_nova	nova	1	object	white_bucket	0	10	NA	NA	NA	NA	NA	NA	NA	NA	NA	NA	NA
puppy_7_nova	nova	1	social	NA	0	10	NA	NA	NA	NA	NA	NA	NA	NA	NA	NA	NA
puppy_7_nova	nova	2	object	NA	0	NA	NA	NA	NA	NA	NA	NA	NA	NA	NA	NA	NA
puppy_7_nova	nova	2	social	NA	0	10	NA	NA	NA	NA	NA	NA	NA	NA	NA	NA	NA
puppy_7_nova	nova	3	object	NA	0	NA	NA	NA	NA	NA	NA	NA	NA	NA	NA	NA	NA
puppy_7_nova	nova	3	social	NA	0	7	NA	NA	NA	NA	NA	NA	NA	NA	NA	NA	NA
puppy_8_nova	nova	1	object	white_bucket	1	10	m	0.0442562	0	0.161878	0	0	0	0	0	0	0
puppy_8_nova	nova	1	social	NA	1	10	m	0	0	0.0877451	0	0	0	0	0	0	0
puppy_8_nova	nova	2	object	NA	0	NA	NA	NA	NA	NA	NA	NA	NA	NA	NA	NA	NA
puppy_8_nova	nova	2	social	NA	1	10	m	0.52794	0.52532	1	0	0	0	0	0	0	0
puppy_8_nova	nova	3	object	NA	0	NA	NA	NA	NA	NA	NA	NA	NA	NA	NA	NA	NA
puppy_8_nova	nova	3	social	NA	1	7	m	0.33965	0	0.852888	0	1	0	0	0	0	1
puppy_9_nova	nova	1	object	white_bucket	1	10	m	0.105977	0	0.634207	0	0	0	0	0	0	0
puppy_9_nova	nova	1	social	NA	0	10	NA	NA	NA	NA	NA	NA	NA	NA	NA	NA	NA
puppy_9_nova	nova	2	object	NA	0	NA	NA	NA	NA	NA	NA	NA	NA	NA	NA	NA	NA
puppy_9_nova	nova	2	social	NA	0	10	NA	NA	NA	NA	NA	NA	NA	NA	NA	NA	NA
puppy_9_nova	nova	3	object	NA	0	NA	NA	NA	NA	NA	NA	NA	NA	NA	NA	NA	NA
puppy_9_nova	nova	3	social	NA	0	7	NA	NA	NA	NA	NA	NA	NA	NA	NA	NA	NA
puppy_1_pumpkin	pumpkin	1	object	red_bucket	1	6	f	0.154193	0.02418	1	0	0	0	0	0	0	0
puppy_1_pumpkin	pumpkin	1	social	NA	1	6	f	0.709549	0.169061	1	0	0	0	0	0	0	0
puppy_1_pumpkin	pumpkin	2	object	blue_umbrella	0	4	NA	NA	NA	NA	NA	NA	NA	NA	NA	NA	NA
puppy_1_pumpkin	pumpkin	2	social	NA	0	4	NA	NA	NA	NA	NA	NA	NA	NA	NA	NA	NA
puppy_1_pumpkin	pumpkin	3	social	NA	0	NA	NA	NA	NA	NA	NA	NA	NA	NA	NA	NA	NA
puppy_1_pumpkin	pumpkin	3	object	NA	0	NA	NA	NA	NA	NA	NA	NA	NA	NA	NA	NA	NA
puppy_2_pumpkin	pumpkin	1	object	red_bucket	1	6	m	0.27663	0	1	1	0	0	0	0	0	1
puppy_2_pumpkin	pumpkin	1	social	NA	1	6	m	0.694147	0.0675033	1	0	0	0	0	0	0	0
puppy_2_pumpkin	pumpkin	2	object	blue_umbrella	1	4	m	0.259417	0.0879185	1	2	0	0	0	0	0	2
puppy_2_pumpkin	pumpkin	2	social	NA	1	4	m	0.7767	0.3334	1	0	0	0	0	0	0	0
puppy_2_pumpkin	pumpkin	3	social	NA	0	NA	NA	NA	NA	NA	NA	NA	NA	NA	NA	NA	NA
puppy_2_pumpkin	pumpkin	3	object	NA	0	NA	NA	NA	NA	NA	NA	NA	NA	NA	NA	NA	NA
puppy_3_pumpkin	pumpkin	1	object	red_bucket	1	6	m	0.422906	0	1	1	0	0	0	0	0	1
puppy_3_pumpkin	pumpkin	1	social	NA	1	6	m	0.785907	0.200421	1	0	0	0	0	0	0	0
puppy_3_pumpkin	pumpkin	2	object	blue_umbrella	1	4	m	0.0948337	0.0203897	1	0	0	0	0	0	0	0
puppy_3_pumpkin	pumpkin	2	social	NA	1	4	m	0.828315	0.790056	1	0	0	1	0	0	0	1
puppy_3_pumpkin	pumpkin	3	social	NA	0	NA	NA	NA	NA	NA	NA	NA	NA	NA	NA	NA	NA
puppy_3_pumpkin	pumpkin	3	object	NA	0	NA	NA	NA	NA	NA	NA	NA	NA	NA	NA	NA	NA
puppy_4_pumpkin	pumpkin	1	object	red_bucket	1	6	f	0.259701	0	0.956304	1	0	0	0	0	0	1
puppy_4_pumpkin	pumpkin	1	social	NA	1	6	f	0.839304	0.377797	1	0	0	0	0	0	0	0
puppy_4_pumpkin	pumpkin	2	object	blue_umbrella	1	4	f	0.0619772	0	1	0	0	0	0	0	0	0
puppy_4_pumpkin	pumpkin	2	social	NA	1	4	f	0.74495	0.639973	1	0	0	0	0	0	0	0
puppy_4_pumpkin	pumpkin	3	social	NA	0	NA	NA	NA	NA	NA	NA	NA	NA	NA	NA	NA	NA
puppy_4_pumpkin	pumpkin	3	object	NA	0	NA	NA	NA	NA	NA	NA	NA	NA	NA	NA	NA	NA
puppy_5_pumpkin	pumpkin	1	object	red_bucket	1	6	m	0.518805	0.0452407	1	0	0	0	0	0	1	1
puppy_5_pumpkin	pumpkin	1	social	NA	1	6	m	0.920175	0.412439	1	1	0	0	0	0	0	1
puppy_5_pumpkin	pumpkin	2	object	blue_umbrella	1	4	m	0.0451601	0.138853	0.723816	1	0	0	0	0	0	1
puppy_5_pumpkin	pumpkin	2	social	NA	1	4	m	0.569873	0.40655	1	0	3	1	0	0	0	4
puppy_5_pumpkin	pumpkin	3	social	NA	0	NA	NA	NA	NA	NA	NA	NA	NA	NA	NA	NA	NA
puppy_5_pumpkin	pumpkin	3	object	NA	0	NA	NA	NA	NA	NA	NA	NA	NA	NA	NA	NA	NA
puppy_6_pumpkin	pumpkin	1	object	red_bucket	0	6	NA	NA	NA	NA	NA	NA	NA	NA	NA	NA	NA
puppy_6_pumpkin	pumpkin	1	social	NA	1	6	m	0.716437	0.309167	1	0	0	0	0	0	0	0
puppy_6_pumpkin	pumpkin	2	object	blue_umbrella	0	4	NA	NA	NA	NA	NA	NA	NA	NA	NA	NA	NA
puppy_6_pumpkin	pumpkin	2	social	NA	0	4	NA	NA	NA	NA	NA	NA	NA	NA	NA	NA	NA
puppy_6_pumpkin	pumpkin	3	social	NA	0	NA	NA	NA	NA	NA	NA	NA	NA	NA	NA	NA	NA
puppy_6_pumpkin	pumpkin	3	object	NA	0	NA	NA	NA	NA	NA	NA	NA	NA	NA	NA	NA	NA
puppy_7_pumpkin	pumpkin	1	object	red_bucket	0	6	NA	NA	NA	NA	NA	NA	NA	NA	NA	NA	NA
puppy_7_pumpkin	pumpkin	1	social	NA	0	6	NA	NA	NA	NA	NA	NA	NA	NA	NA	NA	NA
puppy_7_pumpkin	pumpkin	2	object	blue_umbrella	0	4	NA	NA	NA	NA	NA	NA	NA	NA	NA	NA	NA
puppy_7_pumpkin	pumpkin	2	social	NA	0	4	NA	NA	NA	NA	NA	NA	NA	NA	NA	NA	NA
puppy_7_pumpkin	pumpkin	3	social	NA	0	NA	NA	NA	NA	NA	NA	NA	NA	NA	NA	NA	NA
puppy_7_pumpkin	pumpkin	3	object	NA	0	NA	NA	NA	NA	NA	NA	NA	NA	NA	NA	NA	NA
puppy_8_pumpkin	pumpkin	1	object	red_bucket	0	6	NA	NA	NA	NA	NA	NA	NA	NA	NA	NA	NA
puppy_8_pumpkin	pumpkin	1	social	NA	0	6	NA	NA	NA	NA	NA	NA	NA	NA	NA	NA	NA
puppy_8_pumpkin	pumpkin	2	object	blue_umbrella	0	4	NA	NA	NA	NA	NA	NA	NA	NA	NA	NA	NA
puppy_8_pumpkin	pumpkin	2	social	NA	0	4	NA	NA	NA	NA	NA	NA	NA	NA	NA	NA	NA
puppy_8_pumpkin	pumpkin	3	social	NA	0	NA	NA	NA	NA	NA	NA	NA	NA	NA	NA	NA	NA
puppy_8_pumpkin	pumpkin	3	object	NA	0	NA	NA	NA	NA	NA	NA	NA	NA	NA	NA	NA	NA
puppy_9_pumpkin	pumpkin	1	object	red_bucket	0	6	NA	NA	NA	NA	NA	NA	NA	NA	NA	NA	NA
puppy_9_pumpkin	pumpkin	1	social	NA	0	6	NA	NA	NA	NA	NA	NA	NA	NA	NA	NA	NA
puppy_9_pumpkin	pumpkin	2	object	blue_umbrella	0	4	NA	NA	NA	NA	NA	NA	NA	NA	NA	NA	NA
puppy_9_pumpkin	pumpkin	2	social	NA	0	4	NA	NA	NA	NA	NA	NA	NA	NA	NA	NA	NA
puppy_9_pumpkin	pumpkin	3	social	NA	0	NA	NA	NA	NA	NA	NA	NA	NA	NA	NA	NA	NA
puppy_9_pumpkin	pumpkin	3	object	NA	0	NA	NA	NA	NA	NA	NA	NA	NA	NA	NA	NA	NA
puppy_1_roma	roma	1	object	red_bucket	0	6	m	NA	NA	NA	NA	NA	NA	NA	NA	NA	NA
puppy_1_roma	roma	1	social	NA	0	6	NA	NA	NA	NA	NA	NA	NA	NA	NA	NA	NA
puppy_1_roma	roma	2	object	blue_umbrella	0	6	NA	NA	NA	NA	NA	NA	NA	NA	NA	NA	NA
puppy_1_roma	roma	2	social	NA	0	6	NA	NA	NA	NA	NA	NA	NA	NA	NA	NA	NA
puppy_1_roma	roma	3	object	NA	0	NA	NA	NA	NA	NA	NA	NA	NA	NA	NA	NA	NA
puppy_1_roma	roma	3	social	NA	1	6	m	0.0283467	0.01751	0.27996	0	0	3	0	0	0	3
puppy_2_roma	roma	1	object	red_bucket	0	6	NA	NA	NA	NA	NA	NA	NA	NA	NA	NA	NA
puppy_2_roma	roma	1	social	NA	1	6	f	0.359693	0.00831	1	1	1	0	0	0	0	2
puppy_2_roma	roma	2	object	blue_umbrella	1	6	f	0.0476417	0	0.765738	0	1	0	0	0	0	1
puppy_2_roma	roma	2	social	NA	1	6	f	0.328098	0.0681306	1	0	0	3	0	0	0	3
puppy_2_roma	roma	3	object	NA	0	NA	NA	NA	NA	NA	NA	NA	NA	NA	NA	NA	NA
puppy_2_roma	roma	3	social	NA	1	6	f	0.412406	0.0644343	0.551651	0	0	0	0	0	0	0
puppy_3_roma	roma	1	object	red_bucket	1	6	m	0.141997	0	0.348253	1	1	0	0	0	0	2
puppy_3_roma	roma	1	social	NA	1	6	m	0.338311	0.0185256	0.992357	1	0	0	0	0	0	1
puppy_3_roma	roma	2	object	blue_umbrella	1	6	m	0.295526	0	0.438875	0	0	0	0	0	0	0
puppy_3_roma	roma	2	social	NA	1	6	m	0.0883167	0	1	0	0	1	0	0	0	1
puppy_3_roma	roma	3	object	NA	0	NA	NA	NA	NA	NA	NA	NA	NA	NA	NA	NA	NA
puppy_3_roma	roma	3	social	NA	1	6	m	0.319759	0	0.399221	0	1	0	0	0	0	1
puppy_4_roma	roma	1	object	red_bucket	1	6	f	0.043603	0	0.214552	1	0	0	0	0	0	1
puppy_4_roma	roma	1	social	NA	1	6	f	0.00506651	0	0.216287	0	0	0	0	0	0	0
puppy_4_roma	roma	2	object	blue_umbrella	1	6	f	0.18919	0	0.704077	1	0	0	0	0	0	1
puppy_4_roma	roma	2	social	NA	1	6	f	0	0	0.329944	0	0	0	0	0	0	0
puppy_4_roma	roma	3	object	NA	0	NA	NA	NA	NA	NA	NA	NA	NA	NA	NA	NA	NA
puppy_4_roma	roma	3	social	NA	1	6	f	0.151301	0	0.249025	0	1	0	0	0	0	1
puppy_5_roma	roma	1	object	red_bucket	1	6	f	0.00829	0	0.67163	1	0	0	0	0	0	1
puppy_5_roma	roma	1	social	NA	1	6	f	0.16547	0.0361138	1	1	0	0	0	0	0	1
puppy_5_roma	roma	2	object	blue_umbrella	0	6	NA	NA	NA	NA	NA	NA	NA	NA	NA	NA	NA
puppy_5_roma	roma	2	social	NA	1	6	f	0	0	0.785775	1	1	2	0	0	0	4
puppy_5_roma	roma	3	object	NA	0	6	NA	NA	NA	NA	NA	NA	NA	NA	NA	NA	NA
puppy_5_roma	roma	3	social	NA	0	6	NA	NA	NA	NA	NA	NA	NA	NA	NA	NA	NA
puppy_6_roma	roma	1	object	red_bucket	1	6	f	0.0299853	0	0.759824	1	0	0	0	0	0	1
puppy_6_roma	roma	1	social	NA	1	6	f	0.397061	0.0437623	1	0	0	0	0	0	0	0
puppy_6_roma	roma	2	object	blue_umbrella	0	6	NA	NA	NA	NA	NA	NA	NA	NA	NA	NA	NA
puppy_6_roma	roma	2	social	NA	1	6	f	0	0	0.746763	1	0	1	0	0	0	2
puppy_6_roma	roma	3	object	NA	0	NA	NA	NA	NA	NA	NA	NA	NA	NA	NA	NA	NA
puppy_6_roma	roma	3	social	NA	0	6	NA	NA	NA	NA	NA	NA	NA	NA	NA	NA	NA
puppy_7_roma	roma	1	object	red_bucket	0	6	NA	NA	NA	NA	NA	NA	NA	NA	NA	NA	NA
puppy_7_roma	roma	1	social	NA	0	6	NA	NA	NA	NA	NA	NA	NA	NA	NA	NA	NA
puppy_7_roma	roma	2	object	blue_umbrella	0	6	NA	NA	NA	NA	NA	NA	NA	NA	NA	NA	NA
puppy_7_roma	roma	2	social	NA	0	6	NA	NA	NA	NA	NA	NA	NA	NA	NA	NA	NA
puppy_7_roma	roma	3	object	NA	0	NA	NA	NA	NA	NA	NA	NA	NA	NA	NA	NA	NA
puppy_7_roma	roma	3	social	NA	0	6	NA	NA	NA	NA	NA	NA	NA	NA	NA	NA	NA
puppy_8_roma	roma	1	object	red_bucket	0	6	NA	NA	NA	NA	NA	NA	NA	NA	NA	NA	NA
puppy_8_roma	roma	1	social	NA	0	6	NA	NA	NA	NA	NA	NA	NA	NA	NA	NA	NA
puppy_8_roma	roma	2	object	blue_umbrella	0	6	NA	NA	NA	NA	NA	NA	NA	NA	NA	NA	NA
puppy_8_roma	roma	2	social	NA	0	6	NA	NA	NA	NA	NA	NA	NA	NA	NA	NA	NA
puppy_8_roma	roma	3	object	NA	0	NA	NA	NA	NA	NA	NA	NA	NA	NA	NA	NA	NA
puppy_8_roma	roma	3	social	NA	0	6	NA	NA	NA	NA	NA	NA	NA	NA	NA	NA	NA
puppy_9_roma	roma	1	object	red_bucket	0	6	NA	NA	NA	NA	NA	NA	NA	NA	NA	NA	NA
puppy_9_roma	roma	1	social	NA	0	6	NA	NA	NA	NA	NA	NA	NA	NA	NA	NA	NA
puppy_9_roma	roma	2	object	blue_umbrella	0	6	NA	NA	NA	NA	NA	NA	NA	NA	NA	NA	NA
puppy_9_roma	roma	2	social	NA	0	6	NA	NA	NA	NA	NA	NA	NA	NA	NA	NA	NA
puppy_9_roma	roma	3	object	NA	0	NA	NA	NA	NA	NA	NA	NA	NA	NA	NA	NA	NA
puppy_9_roma	roma	3	social	NA	0	6	NA	NA	NA	NA	NA	NA	NA	NA	NA	NA	NA
puppy_1_shae	shae	1	object	NA	0	NA	NA	NA	NA	NA	NA	NA	NA	NA	NA	NA	NA
puppy_1_shae	shae	1	social	NA	0	NA	NA	NA	NA	NA	NA	NA	NA	NA	NA	NA	NA
puppy_1_shae	shae	2	social	NA	0	NA	NA	NA	NA	NA	NA	NA	NA	NA	NA	NA	NA
puppy_1_shae	shae	2	object	NA	0	NA	NA	NA	NA	NA	NA	NA	NA	NA	NA	NA	NA
puppy_1_shae	shae	3	object	cardboard	0	2	NA	NA	NA	NA	NA	NA	NA	NA	NA	NA	NA
puppy_1_shae	shae	3	social	NA	0	2	NA	NA	NA	NA	NA	NA	NA	NA	NA	NA	NA
puppy_2_shae	shae	1	object	NA	0	NA	NA	NA	NA	NA	NA	NA	NA	NA	NA	NA	NA
puppy_2_shae	shae	1	social	NA	0	NA	NA	NA	NA	NA	NA	NA	NA	NA	NA	NA	NA
puppy_2_shae	shae	2	social	NA	0	NA	NA	NA	NA	NA	NA	NA	NA	NA	NA	NA	NA
puppy_2_shae	shae	2	object	NA	0	NA	NA	NA	NA	NA	NA	NA	NA	NA	NA	NA	NA
puppy_2_shae	shae	3	object	cardboard	0	2	NA	NA	NA	NA	NA	NA	NA	NA	NA	NA	NA
puppy_2_shae	shae	3	social	NA	0	2	NA	NA	NA	NA	NA	NA	NA	NA	NA	NA	NA
puppy_3_shae	shae	1	object	NA	0	NA	NA	NA	NA	NA	NA	NA	NA	NA	NA	NA	NA
puppy_3_shae	shae	1	social	NA	0	NA	NA	NA	NA	NA	NA	NA	NA	NA	NA	NA	NA
puppy_3_shae	shae	2	social	NA	0	NA	NA	NA	NA	NA	NA	NA	NA	NA	NA	NA	NA
puppy_3_shae	shae	2	object	NA	0	NA	NA	NA	NA	NA	NA	NA	NA	NA	NA	NA	NA
puppy_3_shae	shae	3	object	cardboard	0	2	NA	NA	NA	NA	NA	NA	NA	NA	NA	NA	NA
puppy_3_shae	shae	3	social	NA	0	2	NA	NA	NA	NA	NA	NA	NA	NA	NA	NA	NA
puppy_4_shae	shae	1	object	NA	0	NA	NA	NA	NA	NA	NA	NA	NA	NA	NA	NA	NA
puppy_4_shae	shae	1	social	NA	0	NA	NA	NA	NA	NA	NA	NA	NA	NA	NA	NA	NA
puppy_4_shae	shae	2	social	NA	0	NA	NA	NA	NA	NA	NA	NA	NA	NA	NA	NA	NA
puppy_4_shae	shae	2	object	NA	0	NA	NA	NA	NA	NA	NA	NA	NA	NA	NA	NA	NA
puppy_4_shae	shae	3	object	cardboard	1	2	f	0.253337	0.06498	0.406817	0	0	0	0	1	0	0
puppy_4_shae	shae	3	social	NA	1	2	f	0	0.00445667	0.14881	0	1	3	0	0	0	4
puppy_5_shae	shae	1	object	NA	0	NA	NA	NA	NA	NA	NA	NA	NA	NA	NA	NA	NA
puppy_5_shae	shae	1	social	NA	0	NA	NA	NA	NA	NA	NA	NA	NA	NA	NA	NA	NA
puppy_5_shae	shae	2	social	NA	0	NA	NA	NA	NA	NA	NA	NA	NA	NA	NA	NA	NA
puppy_5_shae	shae	2	object	NA	0	NA	NA	NA	NA	NA	NA	NA	NA	NA	NA	NA	NA
puppy_5_shae	shae	3	object	cardboard	1	2	m	0.470289	0.016009	0.773637	0	0	1	0	2	0	1
puppy_5_shae	shae	3	social	NA	1	2	m	0.00250333	0.0871733	0.208013	0	1	0	0	2	0	1
puppy_6_shae	shae	1	object	NA	0	NA	NA	NA	NA	NA	NA	NA	NA	NA	NA	NA	NA
puppy_6_shae	shae	1	social	NA	0	NA	NA	NA	NA	NA	NA	NA	NA	NA	NA	NA	NA
puppy_6_shae	shae	2	social	NA	0	NA	NA	NA	NA	NA	NA	NA	NA	NA	NA	NA	NA
puppy_6_shae	shae	2	object	NA	0	NA	NA	NA	NA	NA	NA	NA	NA	NA	NA	NA	NA
puppy_6_shae	shae	3	object	cardboard	0	2	NA	NA	NA	NA	NA	NA	NA	NA	NA	NA	NA
puppy_6_shae	shae	3	social	NA	0	2	NA	NA	NA	NA	NA	NA	NA	NA	NA	NA	NA
puppy_7_shae	shae	1	object	NA	0	NA	NA	NA	NA	NA	NA	NA	NA	NA	NA	NA	NA
puppy_7_shae	shae	1	social	NA	0	NA	NA	NA	NA	NA	NA	NA	NA	NA	NA	NA	NA
puppy_7_shae	shae	2	social	NA	0	NA	NA	NA	NA	NA	NA	NA	NA	NA	NA	NA	NA
puppy_7_shae	shae	2	object	NA	0	NA	NA	NA	NA	NA	NA	NA	NA	NA	NA	NA	NA
puppy_7_shae	shae	3	object	cardboard	0	2	NA	NA	NA	NA	NA	NA	NA	NA	NA	NA	NA
puppy_7_shae	shae	3	social	NA	0	2	NA	NA	NA	NA	NA	NA	NA	NA	NA	NA	NA
puppy_8_shae	shae	1	object	NA	0	NA	NA	NA	NA	NA	NA	NA	NA	NA	NA	NA	NA
puppy_8_shae	shae	1	social	NA	0	NA	NA	NA	NA	NA	NA	NA	NA	NA	NA	NA	NA
puppy_8_shae	shae	2	social	NA	0	NA	NA	NA	NA	NA	NA	NA	NA	NA	NA	NA	NA
puppy_8_shae	shae	2	object	NA	0	NA	NA	NA	NA	NA	NA	NA	NA	NA	NA	NA	NA
puppy_8_shae	shae	3	object	cardboard	0	2	NA	NA	NA	NA	NA	NA	NA	NA	NA	NA	NA
puppy_8_shae	shae	3	social	NA	0	2	NA	NA	NA	NA	NA	NA	NA	NA	NA	NA	NA
puppy_9_shae	shae	1	object	NA	0	NA	NA	NA	NA	NA	NA	NA	NA	NA	NA	NA	NA
puppy_9_shae	shae	1	social	NA	0	NA	NA	NA	NA	NA	NA	NA	NA	NA	NA	NA	NA
puppy_9_shae	shae	2	social	NA	0	NA	NA	NA	NA	NA	NA	NA	NA	NA	NA	NA	NA
puppy_9_shae	shae	2	object	NA	0	NA	NA	NA	NA	NA	NA	NA	NA	NA	NA	NA	NA
puppy_9_shae	shae	3	object	cardboard	0	2	NA	NA	NA	NA	NA	NA	NA	NA	NA	NA	NA
puppy_9_shae	shae	3	social	NA	0	2	NA	NA	NA	NA	NA	NA	NA	NA	NA	NA	NA
puppy_1_socks	socks	1	object	blue_umbrella	0	9	NA	NA	NA	NA	NA	NA	NA	NA	NA	NA	NA
puppy_1_socks	socks	1	social	NA	1	9	f	0.209523	0.166901	1	5	3	0	0	0	0	8
puppy_1_socks	socks	2	social	NA	0	NA	NA	NA	NA	NA	NA	NA	NA	NA	NA	NA	NA
puppy_1_socks	socks	2	object	NA	0	NA	NA	NA	NA	NA	NA	NA	NA	NA	NA	NA	NA
puppy_1_socks	socks	3	social	NA	0	NA	NA	NA	NA	NA	NA	NA	NA	NA	NA	NA	NA
puppy_1_socks	socks	3	object	NA	0	NA	NA	NA	NA	NA	NA	NA	NA	NA	NA	NA	NA
puppy_2_socks	socks	1	object	blue_umbrella	1	9	f	0.131182	0.0329392	1	1	0	0	0	0	0	1
puppy_2_socks	socks	1	social	NA	1	9	f	0	0.00431604	1	1	1	0	0	0	0	2
puppy_2_socks	socks	2	social	NA	0	NA	NA	NA	NA	NA	NA	NA	NA	NA	NA	NA	NA
puppy_2_socks	socks	2	object	NA	0	NA	NA	NA	NA	NA	NA	NA	NA	NA	NA	NA	NA
puppy_2_socks	socks	3	social	NA	0	NA	NA	NA	NA	NA	NA	NA	NA	NA	NA	NA	NA
puppy_2_socks	socks	3	object	NA	0	NA	NA	NA	NA	NA	NA	NA	NA	NA	NA	NA	NA
puppy_3_socks	socks	1	object	blue_umbrella	1	9	f	0.0999702	0	0.935952	1	1	0	0	0	0	2
puppy_3_socks	socks	1	social	NA	1	9	f	0.151156	0.211668	1	3	0	0	0	1	0	3
puppy_3_socks	socks	2	social	NA	0	NA	NA	NA	NA	NA	NA	NA	NA	NA	NA	NA	NA
puppy_3_socks	socks	2	object	NA	0	NA	NA	NA	NA	NA	NA	NA	NA	NA	NA	NA	NA
puppy_3_socks	socks	3	social	NA	0	NA	NA	NA	NA	NA	NA	NA	NA	NA	NA	NA	NA
puppy_3_socks	socks	3	object	NA	0	NA	NA	NA	NA	NA	NA	NA	NA	NA	NA	NA	NA
puppy_4_socks	socks	1	object	blue_umbrella	1	9	f	0.19546	0	1	1	0	0	0	0	2	3
puppy_4_socks	socks	1	social	NA	1	9	f	0.203057	0.64942	1	0	0	0	0	0	0	0
puppy_4_socks	socks	2	social	NA	0	NA	NA	NA	NA	NA	NA	NA	NA	NA	NA	NA	NA
puppy_4_socks	socks	2	object	NA	0	NA	NA	NA	NA	NA	NA	NA	NA	NA	NA	NA	NA
puppy_4_socks	socks	3	social	NA	0	NA	NA	NA	NA	NA	NA	NA	NA	NA	NA	NA	NA
puppy_4_socks	socks	3	object	NA	0	NA	NA	NA	NA	NA	NA	NA	NA	NA	NA	NA	NA
puppy_5_socks	socks	1	object	blue_umbrella	1	9	m	0.148206	0	1	3	0	0	0	0	0	3
puppy_5_socks	socks	1	social	NA	1	9	m	0.22825	0.0404278	1	1	0	0	0	0	0	1
puppy_5_socks	socks	2	social	NA	0	NA	NA	NA	NA	NA	NA	NA	NA	NA	NA	NA	NA
puppy_5_socks	socks	2	object	NA	0	NA	NA	NA	NA	NA	NA	NA	NA	NA	NA	NA	NA
puppy_5_socks	socks	3	social	NA	0	NA	NA	NA	NA	NA	NA	NA	NA	NA	NA	NA	NA
puppy_5_socks	socks	3	object	NA	0	NA	NA	NA	NA	NA	NA	NA	NA	NA	NA	NA	NA
puppy_6_socks	socks	1	object	blue_umbrella	1	9	f	0	0	0.369491	0	1	0	0	0	2	3
puppy_6_socks	socks	1	social	NA	1	9	f	0	0	1	0	0	0	0	0	0	0
puppy_6_socks	socks	2	social	NA	0	NA	NA	NA	NA	NA	NA	NA	NA	NA	NA	NA	NA
puppy_6_socks	socks	2	object	NA	0	NA	NA	NA	NA	NA	NA	NA	NA	NA	NA	NA	NA
puppy_6_socks	socks	3	social	NA	0	NA	NA	NA	NA	NA	NA	NA	NA	NA	NA	NA	NA
puppy_6_socks	socks	3	object	NA	0	NA	NA	NA	NA	NA	NA	NA	NA	NA	NA	NA	NA
puppy_7_socks	socks	1	object	blue_umbrella	0	9	NA	NA	NA	NA	NA	NA	NA	NA	NA	NA	NA
puppy_7_socks	socks	1	social	NA	1	9	m	0.0846933	0.00917	1	0	3	0	0	0	0	3
puppy_7_socks	socks	2	social	NA	0	NA	NA	NA	NA	NA	NA	NA	NA	NA	NA	NA	NA
puppy_7_socks	socks	2	object	NA	0	NA	NA	NA	NA	NA	NA	NA	NA	NA	NA	NA	NA
puppy_7_socks	socks	3	social	NA	0	NA	NA	NA	NA	NA	NA	NA	NA	NA	NA	NA	NA
puppy_7_socks	socks	3	object	NA	0	NA	NA	NA	NA	NA	NA	NA	NA	NA	NA	NA	NA
puppy_8_socks	socks	1	object	blue_umbrella	1	9	f	0	0	0.505276	1	0	1	0	0	0	2
puppy_8_socks	socks	1	social	NA	1	9	f	0.016868	0.0133168	1	2	0	0	0	0	0	2
puppy_8_socks	socks	2	social	NA	0	NA	NA	NA	NA	NA	NA	NA	NA	NA	NA	NA	NA
puppy_8_socks	socks	2	object	NA	0	NA	NA	NA	NA	NA	NA	NA	NA	NA	NA	NA	NA
puppy_8_socks	socks	3	social	NA	0	NA	NA	NA	NA	NA	NA	NA	NA	NA	NA	NA	NA
puppy_8_socks	socks	3	object	NA	0	NA	NA	NA	NA	NA	NA	NA	NA	NA	NA	NA	NA
puppy_9_socks	socks	1	object	blue_umbrella	1	9	f	0.07933	0	0.449173	2	0	0	0	0	0	2
puppy_9_socks	socks	1	social	NA	1	9	f	0.0043017	0.027553	1	1	0	0	0	0	0	1
puppy_9_socks	socks	2	social	NA	0	NA	NA	NA	NA	NA	NA	NA	NA	NA	NA	NA	NA
puppy_9_socks	socks	2	object	NA	0	NA	NA	NA	NA	NA	NA	NA	NA	NA	NA	NA	NA
puppy_9_socks	socks	3	social	NA	0	NA	NA	NA	NA	NA	NA	NA	NA	NA	NA	NA	NA
puppy_9_socks	socks	3	object	NA	0	NA	NA	NA	NA	NA	NA	NA	NA	NA	NA	NA	NA
puppy_1_tip2017	tip2017	1	social	NA	0	NA	NA	NA	NA	NA	NA	NA	NA	NA	NA	NA	NA
puppy_1_tip2017	tip2017	1	object	NA	0	NA	NA	NA	NA	NA	NA	NA	NA	NA	NA	NA	NA
puppy_1_tip2017	tip2017	2	object	blue_umbrella	1	7	m	0.479931	0	1	0	2	0	0	0	0	2
puppy_1_tip2017	tip2017	2	social	NA	1	7	m	0.0787691	0	1	1	3	1	0	0	0	5
puppy_1_tip2017	tip2017	3	object	NA	0	NA	NA	NA	NA	NA	NA	NA	NA	NA	NA	NA	NA
puppy_1_tip2017	tip2017	3	social	NA	1	7	m	0.0799673	0	0.804863	0	0	0	0	0	0	0
puppy_2_tip2017	tip2017	1	social	NA	0	NA	NA	NA	NA	NA	NA	NA	NA	NA	NA	NA	NA
puppy_2_tip2017	tip2017	1	object	NA	0	NA	NA	NA	NA	NA	NA	NA	NA	NA	NA	NA	NA
puppy_2_tip2017	tip2017	2	object	blue_umbrella	1	7	f	0.291844	0	1	0	0	2	0	0	0	2
puppy_2_tip2017	tip2017	2	social	NA	1	7	f	0.267366	0.0210454	1	0	0	0	0	0	2	2
puppy_2_tip2017	tip2017	3	object	NA	0	NA	NA	NA	NA	NA	NA	NA	NA	NA	NA	NA	NA
puppy_2_tip2017	tip2017	3	social	NA	1	7	f	0.0503067	0.0752833	1	3	0	0	0	0	0	3
puppy_3_tip2017	tip2017	1	social	NA	0	NA	NA	NA	NA	NA	NA	NA	NA	NA	NA	NA	NA
puppy_3_tip2017	tip2017	1	object	NA	0	NA	NA	NA	NA	NA	NA	NA	NA	NA	NA	NA	NA
puppy_3_tip2017	tip2017	2	object	blue_umbrella	1	7	f	0.24241	0	1	0	0	0	0	0	0	0
puppy_3_tip2017	tip2017	2	social	NA	1	7	f	0	0	1	0	0	0	0	0	0	0
puppy_3_tip2017	tip2017	3	object	NA	0	NA	NA	NA	NA	NA	NA	NA	NA	NA	NA	NA	NA
puppy_3_tip2017	tip2017	3	social	NA	1	7	f	0	0	1	0	0	0	0	0	0	0
puppy_4_tip2017	tip2017	1	social	NA	0	NA	NA	NA	NA	NA	NA	NA	NA	NA	NA	NA	NA
puppy_4_tip2017	tip2017	1	object	NA	0	NA	NA	NA	NA	NA	NA	NA	NA	NA	NA	NA	NA
puppy_4_tip2017	tip2017	2	object	blue_umbrella	0	7	NA	NA	NA	NA	NA	NA	NA	NA	NA	NA	NA
puppy_4_tip2017	tip2017	2	social	NA	1	7	m	0.330044	0	1	0	1	1	0	0	0	2
puppy_4_tip2017	tip2017	3	object	NA	0	NA	NA	NA	NA	NA	NA	NA	NA	NA	NA	NA	NA
puppy_4_tip2017	tip2017	3	social	NA	1	7	m	0	0	0.587516	0	0	0	0	0	0	0
puppy_5_tip2017	tip2017	1	social	NA	0	NA	NA	NA	NA	NA	NA	NA	NA	NA	NA	NA	NA
puppy_5_tip2017	tip2017	1	object	NA	0	NA	NA	NA	NA	NA	NA	NA	NA	NA	NA	NA	NA
puppy_5_tip2017	tip2017	2	object	blue_umbrella	0	7	NA	NA	NA	NA	NA	NA	NA	NA	NA	NA	NA
puppy_5_tip2017	tip2017	2	social	NA	1	7	f	0.0145506	0.0142195	1	0	0	2	0	0	0	2
puppy_5_tip2017	tip2017	3	object	NA	0	NA	NA	NA	NA	NA	NA	NA	NA	NA	NA	NA	NA
puppy_5_tip2017	tip2017	3	social	NA	1	7	f	0	0	0.795951	0	0	0	0	0	0	0
puppy_6_tip2017	tip2017	1	social	NA	0	NA	NA	NA	NA	NA	NA	NA	NA	NA	NA	NA	NA
puppy_6_tip2017	tip2017	1	object	NA	0	NA	NA	NA	NA	NA	NA	NA	NA	NA	NA	NA	NA
puppy_6_tip2017	tip2017	2	object	blue_umbrella	0	7	NA	NA	NA	NA	NA	NA	NA	NA	NA	NA	NA
puppy_6_tip2017	tip2017	2	social	NA	1	7	f	0.0210731	0	1	0	1	0	0	0	0	1
puppy_6_tip2017	tip2017	3	object	NA	0	NA	NA	NA	NA	NA	NA	NA	NA	NA	NA	NA	NA
puppy_6_tip2017	tip2017	3	social	NA	1	7	f	0.0466025	0	1	0	0	0	0	0	0	0
puppy_7_tip2017	tip2017	1	social	NA	0	NA	NA	NA	NA	NA	NA	NA	NA	NA	NA	NA	NA
puppy_7_tip2017	tip2017	1	object	NA	0	NA	NA	NA	NA	NA	NA	NA	NA	NA	NA	NA	NA
puppy_7_tip2017	tip2017	2	object	blue_umbrella	0	7	NA	NA	NA	NA	NA	NA	NA	NA	NA	NA	NA
puppy_7_tip2017	tip2017	2	social	NA	1	7	m	0.00607667	0	1	0	0	0	0	0	0	0
puppy_7_tip2017	tip2017	3	object	NA	0	NA	NA	NA	NA	NA	NA	NA	NA	NA	NA	NA	NA
puppy_7_tip2017	tip2017	3	social	NA	1	7	m	0	0	1	0	0	0	0	0	0	0
puppy_8_tip2017	tip2017	1	social	NA	0	NA	NA	NA	NA	NA	NA	NA	NA	NA	NA	NA	NA
puppy_8_tip2017	tip2017	1	object	NA	0	NA	NA	NA	NA	NA	NA	NA	NA	NA	NA	NA	NA
puppy_8_tip2017	tip2017	2	object	blue_umbrella	0	7	NA	NA	NA	NA	NA	NA	NA	NA	NA	NA	NA
puppy_8_tip2017	tip2017	2	social	NA	0	7	NA	NA	NA	NA	NA	NA	NA	NA	NA	NA	NA
puppy_8_tip2017	tip2017	3	object	NA	0	NA	NA	NA	NA	NA	NA	NA	NA	NA	NA	NA	NA
puppy_8_tip2017	tip2017	3	social	NA	0	7	NA	NA	NA	NA	NA	NA	NA	NA	NA	NA	NA
puppy_9_tip2017	tip2017	1	social	NA	0	NA	NA	NA	NA	NA	NA	NA	NA	NA	NA	NA	NA
puppy_9_tip2017	tip2017	1	object	NA	0	NA	NA	NA	NA	NA	NA	NA	NA	NA	NA	NA	NA
puppy_9_tip2017	tip2017	2	object	blue_umbrella	0	7	NA	NA	NA	NA	NA	NA	NA	NA	NA	NA	NA
puppy_9_tip2017	tip2017	2	social	NA	0	7	NA	NA	NA	NA	NA	NA	NA	NA	NA	NA	NA
puppy_9_tip2017	tip2017	3	object	NA	0	NA	NA	NA	NA	NA	NA	NA	NA	NA	NA	NA	NA
puppy_9_tip2017	tip2017	3	social	NA	0	7	NA	NA	NA	NA	NA	NA	NA	NA	NA	NA	NA
puppy_1_tip2018	tip2018	1	object	red_bucket	1	3	m	0	0	0.697524	0	0	0	0	0	0	0
puppy_1_tip2018	tip2018	1	social	NA	1	3	m	0.424241	0	1	0	0	0	0	0	0	0
puppy_1_tip2018	tip2018	2	object	NA	0	NA	NA	NA	NA	NA	NA	NA	NA	NA	NA	NA	NA
puppy_1_tip2018	tip2018	2	social	NA	0	2	NA	NA	NA	NA	NA	NA	NA	NA	NA	NA	NA
puppy_1_tip2018	tip2018	3	object	NA	0	NA	NA	NA	NA	NA	NA	NA	NA	NA	NA	NA	NA
puppy_1_tip2018	tip2018	3	social	NA	0	2	NA	NA	NA	NA	NA	NA	NA	NA	NA	NA	NA
puppy_2_tip2018	tip2018	1	object	red_bucket	1	3	f	0	0	0.746719	0	0	0	0	0	0	0
puppy_2_tip2018	tip2018	1	social	NA	1	3	f	0	0	0.773762	0	0	0	0	0	0	0
puppy_2_tip2018	tip2018	2	object	NA	0	NA	NA	NA	NA	NA	NA	NA	NA	NA	NA	NA	NA
puppy_2_tip2018	tip2018	2	social	NA	0	2	NA	NA	NA	NA	NA	NA	NA	NA	NA	NA	NA
puppy_2_tip2018	tip2018	3	object	NA	0	NA	NA	NA	NA	NA	NA	NA	NA	NA	NA	NA	NA
puppy_2_tip2018	tip2018	3	social	NA	1	2	f	0.770037	0.339047	0.93752	1	0	0	0	0	0	1
puppy_3_tip2018	tip2018	1	object	red_bucket	1	3	m	0.13816	0	1	0	0	0	0	1	1	1
puppy_3_tip2018	tip2018	1	social	NA	1	3	m	0.219875	0	1	0	0	0	0	0	0	0
puppy_3_tip2018	tip2018	2	object	NA	0	NA	NA	NA	NA	NA	NA	NA	NA	NA	NA	NA	NA
puppy_3_tip2018	tip2018	2	social	NA	1	2	m	0.58701	0.45115	1	0	1	1	0	0	2	4
puppy_3_tip2018	tip2018	3	object	NA	0	NA	NA	NA	NA	NA	NA	NA	NA	NA	NA	NA	NA
puppy_3_tip2018	tip2018	3	social	NA	1	2	m	0.77605	0.63385	0.998937	0	0	0	0	0	0	0
puppy_4_tip2018	tip2018	1	object	red_bucket	0	3	NA	NA	NA	NA	NA	NA	NA	NA	NA	NA	NA
puppy_4_tip2018	tip2018	1	social	NA	0	3	NA	NA	NA	NA	NA	NA	NA	NA	NA	NA	NA
puppy_4_tip2018	tip2018	2	object	NA	0	NA	NA	NA	NA	NA	NA	NA	NA	NA	NA	NA	NA
puppy_4_tip2018	tip2018	2	social	NA	0	2	NA	NA	NA	NA	NA	NA	NA	NA	NA	NA	NA
puppy_4_tip2018	tip2018	3	object	NA	0	NA	NA	NA	NA	NA	NA	NA	NA	NA	NA	NA	NA
puppy_4_tip2018	tip2018	3	social	NA	0	2	NA	NA	NA	NA	NA	NA	NA	NA	NA	NA	NA
puppy_5_tip2018	tip2018	1	object	red_bucket	0	3	NA	NA	NA	NA	NA	NA	NA	NA	NA	NA	NA
puppy_5_tip2018	tip2018	1	social	NA	0	3	NA	NA	NA	NA	NA	NA	NA	NA	NA	NA	NA
puppy_5_tip2018	tip2018	2	object	NA	0	NA	NA	NA	NA	NA	NA	NA	NA	NA	NA	NA	NA
puppy_5_tip2018	tip2018	2	social	NA	0	2	NA	NA	NA	NA	NA	NA	NA	NA	NA	NA	NA
puppy_5_tip2018	tip2018	3	object	NA	0	NA	NA	NA	NA	NA	NA	NA	NA	NA	NA	NA	NA
puppy_5_tip2018	tip2018	3	social	NA	0	2	NA	NA	NA	NA	NA	NA	NA	NA	NA	NA	NA
puppy_6_tip2018	tip2018	1	object	red_bucket	0	3	NA	NA	NA	NA	NA	NA	NA	NA	NA	NA	NA
puppy_6_tip2018	tip2018	1	social	NA	0	3	NA	NA	NA	NA	NA	NA	NA	NA	NA	NA	NA
puppy_6_tip2018	tip2018	2	object	NA	0	NA	NA	NA	NA	NA	NA	NA	NA	NA	NA	NA	NA
puppy_6_tip2018	tip2018	2	social	NA	0	2	NA	NA	NA	NA	NA	NA	NA	NA	NA	NA	NA
puppy_6_tip2018	tip2018	3	object	NA	0	NA	NA	NA	NA	NA	NA	NA	NA	NA	NA	NA	NA
puppy_6_tip2018	tip2018	3	social	NA	0	2	NA	NA	NA	NA	NA	NA	NA	NA	NA	NA	NA
puppy_7_tip2018	tip2018	1	object	red_bucket	0	3	NA	NA	NA	NA	NA	NA	NA	NA	NA	NA	NA
puppy_7_tip2018	tip2018	1	social	NA	0	3	NA	NA	NA	NA	NA	NA	NA	NA	NA	NA	NA
puppy_7_tip2018	tip2018	2	object	NA	0	NA	NA	NA	NA	NA	NA	NA	NA	NA	NA	NA	NA
puppy_7_tip2018	tip2018	2	social	NA	0	2	NA	NA	NA	NA	NA	NA	NA	NA	NA	NA	NA
puppy_7_tip2018	tip2018	3	object	NA	0	NA	NA	NA	NA	NA	NA	NA	NA	NA	NA	NA	NA
puppy_7_tip2018	tip2018	3	social	NA	0	2	NA	NA	NA	NA	NA	NA	NA	NA	NA	NA	NA
puppy_8_tip2018	tip2018	1	object	red_bucket	0	3	NA	NA	NA	NA	NA	NA	NA	NA	NA	NA	NA
puppy_8_tip2018	tip2018	1	social	NA	0	3	NA	NA	NA	NA	NA	NA	NA	NA	NA	NA	NA
puppy_8_tip2018	tip2018	2	object	NA	0	NA	NA	NA	NA	NA	NA	NA	NA	NA	NA	NA	NA
puppy_8_tip2018	tip2018	2	social	NA	0	2	NA	NA	NA	NA	NA	NA	NA	NA	NA	NA	NA
puppy_8_tip2018	tip2018	3	object	NA	0	NA	NA	NA	NA	NA	NA	NA	NA	NA	NA	NA	NA
puppy_8_tip2018	tip2018	3	social	NA	0	2	NA	NA	NA	NA	NA	NA	NA	NA	NA	NA	NA
puppy_9_tip2018	tip2018	1	object	red_bucket	0	3	NA	NA	NA	NA	NA	NA	NA	NA	NA	NA	NA
puppy_9_tip2018	tip2018	1	social	NA	0	3	NA	NA	NA	NA	NA	NA	NA	NA	NA	NA	NA
puppy_9_tip2018	tip2018	2	object	NA	0	NA	NA	NA	NA	NA	NA	NA	NA	NA	NA	NA	NA
puppy_9_tip2018	tip2018	2	social	NA	0	2	NA	NA	NA	NA	NA	NA	NA	NA	NA	NA	NA
puppy_9_tip2018	tip2018	3	object	NA	0	NA	NA	NA	NA	NA	NA	NA	NA	NA	NA	NA	NA
puppy_9_tip2018	tip2018	3	social	NA	0	2	NA	NA	NA	NA	NA	NA	NA	NA	NA	NA	NA
puppy_1_tricycle	tricycle	1	object	NA	0	NA	NA	NA	NA	NA	NA	NA	NA	NA	NA	NA	NA
puppy_1_tricycle	tricycle	1	social	NA	0	NA	NA	NA	NA	NA	NA	NA	NA	NA	NA	NA	NA
puppy_1_tricycle	tricycle	2	object	blue_umbrella	1	6	f	0.438328	0.00588522	1	0	0	0	0	0	0	0
puppy_1_tricycle	tricycle	2	social	NA	1	6	f	0.36936	0.122677	0.661529	0	0	0	0	0	0	0
puppy_1_tricycle	tricycle	3	object	suitcase	1	6	f	0.203226	0.0292411	1	3	3	0	0	0	0	6
puppy_1_tricycle	tricycle	3	social	NA	1	6	f	0.629283	0.659547	1	0	0	0	0	0	0	0
puppy_2_tricycle	tricycle	1	object	NA	0	NA	NA	NA	NA	NA	NA	NA	NA	NA	NA	NA	NA
puppy_2_tricycle	tricycle	1	social	NA	0	NA	NA	NA	NA	NA	NA	NA	NA	NA	NA	NA	NA
puppy_2_tricycle	tricycle	2	object	blue_umbrella	1	6	f	0.0335742	0	0.914477	0	0	2	0	0	0	2
puppy_2_tricycle	tricycle	2	social	NA	1	6	f	0	0.0770373	1	0	0	1	0	0	0	1
puppy_2_tricycle	tricycle	3	object	suitcase	1	6	f	0.12883	0.0338677	1	1	0	0	0	0	0	1
puppy_2_tricycle	tricycle	3	social	NA	1	6	f	0.925505	0.13685	1	1	0	0	0	0	0	1
puppy_3_tricycle	tricycle	1	object	NA	0	NA	NA	NA	NA	NA	NA	NA	NA	NA	NA	NA	NA
puppy_3_tricycle	tricycle	1	social	NA	0	NA	NA	NA	NA	NA	NA	NA	NA	NA	NA	NA	NA
puppy_3_tricycle	tricycle	2	object	blue_umbrella	1	6	m	0.3175	0.07337	1	1	0	0	0	0	0	1
puppy_3_tricycle	tricycle	2	social	NA	1	6	m	0.0214367	0.0537233	0.699033	1	0	0	0	0	3	4
puppy_3_tricycle	tricycle	3	object	suitcase	1	6	m	0.0589333	0.02417	1	0	0	0	0	0	0	0
puppy_3_tricycle	tricycle	3	social	NA	1	6	m	0	0	1	0	0	0	0	0	0	0
puppy_4_tricycle	tricycle	1	object	NA	0	NA	NA	NA	NA	NA	NA	NA	NA	NA	NA	NA	NA
puppy_4_tricycle	tricycle	1	social	NA	0	NA	NA	NA	NA	NA	NA	NA	NA	NA	NA	NA	NA
puppy_4_tricycle	tricycle	2	object	blue_umbrella	1	6	f	0	0	0.869784	0	1	5	0	0	0	6
puppy_4_tricycle	tricycle	2	social	NA	1	6	f	0.0773802	0.0269931	0.715946	0	0	0	0	0	0	0
puppy_4_tricycle	tricycle	3	object	suitcase	1	6	f	0.351698	0.117599	0.833363	0	0	0	0	0	1	1
puppy_4_tricycle	tricycle	3	social	NA	1	6	f	0.876198	0.836031	0.997486	0	0	1	0	0	0	1
puppy_5_tricycle	tricycle	1	object	NA	0	NA	NA	NA	NA	NA	NA	NA	NA	NA	NA	NA	NA
puppy_5_tricycle	tricycle	1	social	NA	0	NA	NA	NA	NA	NA	NA	NA	NA	NA	NA	NA	NA
puppy_5_tricycle	tricycle	2	object	blue_umbrella	0	6	NA	NA	NA	NA	NA	NA	NA	NA	NA	NA	NA
puppy_5_tricycle	tricycle	2	social	NA	1	6	f	0	0	0.281207	0	1	0	0	0	0	1
puppy_5_tricycle	tricycle	3	object	suitcase	1	6	f	0.152799	0.142462	0.961666	1	0	0	0	0	0	1
puppy_5_tricycle	tricycle	3	social	NA	0	6	NA	NA	NA	NA	NA	NA	NA	NA	NA	NA	NA
puppy_6_tricycle	tricycle	1	object	NA	0	NA	NA	NA	NA	NA	NA	NA	NA	NA	NA	NA	NA
puppy_6_tricycle	tricycle	1	social	NA	0	NA	NA	NA	NA	NA	NA	NA	NA	NA	NA	NA	NA
puppy_6_tricycle	tricycle	2	object	blue_umbrella	1	6	f	0.583684	0.00760551	1	0	0	0	0	0	0	0
puppy_6_tricycle	tricycle	2	social	NA	1	6	f	0	0	0.960396	0	0	0	0	0	0	0
puppy_6_tricycle	tricycle	3	object	suitcase	1	6	f	0.0599016	0	0.711271	0	0	2	0	0	1	3
puppy_6_tricycle	tricycle	3	social	NA	1	6	f	0	0	1	0	0	0	0	0	0	0
puppy_7_tricycle	tricycle	1	object	NA	0	NA	NA	NA	NA	NA	NA	NA	NA	NA	NA	NA	NA
puppy_7_tricycle	tricycle	1	social	NA	0	NA	NA	NA	NA	NA	NA	NA	NA	NA	NA	NA	NA
puppy_7_tricycle	tricycle	2	object	blue_umbrella	0	6	NA	NA	NA	NA	NA	NA	NA	NA	NA	NA	NA
puppy_7_tricycle	tricycle	2	social	NA	0	6	NA	NA	NA	NA	NA	NA	NA	NA	NA	NA	NA
puppy_7_tricycle	tricycle	3	object	suitcase	0	6	NA	NA	NA	NA	NA	NA	NA	NA	NA	NA	NA
puppy_7_tricycle	tricycle	3	social	NA	0	6	NA	NA	NA	NA	NA	NA	NA	NA	NA	NA	NA
puppy_8_tricycle	tricycle	1	object	NA	0	NA	NA	NA	NA	NA	NA	NA	NA	NA	NA	NA	NA
puppy_8_tricycle	tricycle	1	social	NA	0	NA	NA	NA	NA	NA	NA	NA	NA	NA	NA	NA	NA
puppy_8_tricycle	tricycle	2	object	blue_umbrella	0	6	NA	NA	NA	NA	NA	NA	NA	NA	NA	NA	NA
puppy_8_tricycle	tricycle	2	social	NA	0	6	NA	NA	NA	NA	NA	NA	NA	NA	NA	NA	NA
puppy_8_tricycle	tricycle	3	object	suitcase	0	6	NA	NA	NA	NA	NA	NA	NA	NA	NA	NA	NA
puppy_8_tricycle	tricycle	3	social	NA	0	6	NA	NA	NA	NA	NA	NA	NA	NA	NA	NA	NA
puppy_9_tricycle	tricycle	1	object	NA	0	NA	NA	NA	NA	NA	NA	NA	NA	NA	NA	NA	NA
puppy_9_tricycle	tricycle	1	social	NA	0	NA	NA	NA	NA	NA	NA	NA	NA	NA	NA	NA	NA
puppy_9_tricycle	tricycle	2	object	blue_umbrella	0	6	NA	NA	NA	NA	NA	NA	NA	NA	NA	NA	NA
puppy_9_tricycle	tricycle	2	social	NA	0	6	NA	NA	NA	NA	NA	NA	NA	NA	NA	NA	NA
puppy_9_tricycle	tricycle	3	object	suitcase	0	6	NA	NA	NA	NA	NA	NA	NA	NA	NA	NA	NA
puppy_9_tricycle	tricycle	3	social	NA	0	6	NA	NA	NA	NA	NA	NA	NA	NA	NA	NA	NA
